# Supplementary material for: Productivity change and its driving forces in Chinese healthcare sector
Source: PLoS One. 2020 Dec 11;15(12):e0243460. doi: 10.1371/journal.pone.0243460 (PMC7732348; doi:10.1371/journal.pone.0243460)
Supplement: S1 Data — (XLSX) [file pone.0243460.s001.xlsx]

## Sheet: Definition of Varibles
	Variables	Unit
1	Input1	Number of Licensed (Assistant) Doctors(10000 persons)
2	Input2	Number of Registered Nurse(10000 persons)
3	Input3	Other technical staff 10000
4	Input4	Number of Beds in Health Care Institutions(10000 units)
5	Output1	Emergency Treatment in Health Institutions( million person-times)
6	Output2	other outpatients visits (million)
7	Output3	Number of Inpatients(million persons)
8	Output4	Operation of Hospitalized in Health Institutions(million persons-times)

## Sheet: Input and Output
No	Year	Province	Group	Input1	Input2	Input3	Input4	Output1	Output2	Output3	Output4	Inefficiency-Input	Inefficiency-Output	TEC	SEC	TP	TFP
1	2011	Beijing	North China	6.97	7.28	3.94	9.47	160.215	1.51319	2.008	0.871439	0.00194209	0.00341291	0	0	0	0
2	2011	Tianjin	North China	2.98	2.58	1.77	4.94	83.1144	3.79234	1.17733	0.374063	2.15513e-05	3.05831e-05	0	0	0	0
3	2011	Hebei	North China	13.68	9.35	7.14	26.65	295.494	39.9176	7.75994	1.52994	-1.40592e-16	-1.11022e-16	0	0	0	0
4	2011	Shanxi	North China	8.48	6.48	4.18	15.71	99.0785	10.3858	3.04989	0.64145	0.0100536	0.0127708	0	0	0	0
5	2011	Inner Mongolia	North China	5.71	4.25	3.2	10.06	80.698	7.10279	2.29678	0.177561	0.00649349	0.00774672	0	0	0	0
6	2011	Liaoning	Northeastern	9.77	9.19	4.6	21.58	142.457	11.9433	4.79974	0.982504	0.00586766	0.00759457	0	0	0	0
7	2011	Jilin	Northeastern	5.96	4.79	3.15	12.12	81.1157	8.71546	2.66883	0.561234	0.00536239	0.00685635	0	0	0	0
8	2011	Heilongjiang	Northeastern	7.68	6.61	5.21	16.53	92.8989	12.831	3.70132	0.920136	0.00592223	0.00728631	0	0	0	0
9	2011	Shanghai	East China	5.38	5.89	2.8	10.71	208.102	2.5271	2.47154	1.02222	-6.45996e-17	-1.11022e-16	0	0	0	0
10	2011	Jiangsu	East China	13.47	13.56	8.02	29.64	391.599	15.2377	8.30389	2.10177	0.00343337	0.00383235	0	0	0	0
11	2011	Zhejiang	East China	12.45	10.93	7.31	19.48	401.742	7.12004	5.51742	1.89171	9.54098e-18	-1.32603e-16	0	0	0	0
12	2011	Anhui	East China	8.47	8.45	4.84	20.42	192.362	11.9417	5.9846	1.25228	0.00139493	0.00153319	0	0	0	0
13	2011	Fujian	East China	6.25	6.25	3.38	12.42	168.852	6.32915	4.39995	0.937462	-1.06369e-16	-2.29091e-16	0	0	0	0
14	2011	Jiangxi	East China	6.28	6.44	3.87	13.56	167.846	11.0907	5.61149	0.84135	-1.14941e-16	-6.90668e-17	0	0	0	0
15	2011	Shandong	East China	18.6	17.1	12.47	41.61	486.873	31.0688	12.0372	2.22212	-4.44655e-17	-3.81639e-17	0	0	0	0
16	2011	Henan	Central China	15.67	13.71	10.25	34.96	430.607	34.358	10.8894	1.93524	-1.80591e-16	-5.69728e-17	0	0	0	0
17	2011	Hubei	Central China	10.21	10.21	6.39	22.4	255.779	12.2056	7.13729	1.43168	0.00373695	0.0036797	0	0	0	0
18	2011	Hunan	Central China	11.26	10.19	6.8	25.77	202.195	14.6576	9.10748	1.45747	1.99493e-17	4.61048e-17	0	0	0	0
19	2011	Guangdong	Central China	18.62	18.27	11.67	32.5	630.208	22.3241	10.86	3.70083	-1.64095e-16	-1.20335e-16	0	0	0	0
20	2011	Guangxi	Central China	7.42	7.65	5.33	15.2	199.547	5.73864	5.93858	0.923322	0.000768106	0.000841976	0	0	0	0
21	2011	Hainan	Central China	1.55	1.82	0.96	2.85	36.5892	0.436147	0.768057	0.129366	0.000372889	0.000488475	0	0	0	0
22	2011	Chongqing	Southwest	4.96	4.28	2.78	11.56	118.905	6.3102	3.70131	0.674842	0.000843219	0.00103997	0	0	0	0
23	2011	Sichuan	Southwest	15.38	12.13	7.72	33.47	372.984	16.1421	11.2488	1.99822	-2.95799e-16	-1.51322e-16	0	0	0	0
24	2011	Guizhou	Southwest	4.54	4.16	2.68	11.75	102.498	5.60911	4.43219	0.641047	-1.03216e-16	-1.39447e-16	0	0	0	0
25	2011	Yunnan	Southwest	6.47	5.23	3.4	17.34	174.519	5.72956	5.15438	0.996872	-2.55993e-16	-9.89716e-17	0	0	0	0
26	2011	Tibet	Southwest	0.42	0.21	0.45	0.96	9.73093	0.771486	0.161223	0.026045	-3.68211e-16	-1.3865e-16	0	0	0	0
27	2011	Shaanxi	Northwest	6.57	7.02	6.13	15.38	140.105	6.55483	4.07492	0.879398	0.0052563	0.00651235	0	0	0	0
28	2011	Gansu	Northwest	4.09	3.37	3.13	9.49	97.9492	9.05153	2.38518	0.409397	0.00102594	0.00133802	0	0	0	0
29	2011	Qinghai	Northwest	1.14	0.97	0.64	2.31	19.5916	1.23523	0.639717	0.104402	-7.57084e-17	-1.59378e-16	0	0	0	0
30	2011	Ningxia	Northwest	1.23	1.16	0.81	2.58	27.142	0.98164	0.704839	0.15782	1.12364e-16	4.27227e-18	0	0	0	0
31	2011	Xinjiang	Northwest	4.95	4.88	3.23	12.54	74.0115	2.79235	3.98526	0.632548	0.00257455	0.00341427	0	0	0	0
1	2012	Beijing	North China	7.44	7.95	4.23	10.02	182.763	2.53492	2.25009	0.901347	0.00149606	0.00264208	0.000770836	0.00092323	0.000534454	0.00222852
2	2012	Tianjin	North China	3.07	2.76	1.88	5.35	92.0471	4.03014	1.3215	0.424979	-5.69775e-17	-3.59073e-17	3.05831e-05	0.000579804	9.07184e-05	0.000447051
3	2012	Hebei	North China	14.3	10.2	6.99	28.44	325.626	42.2898	8.69603	1.61144	-1.04598e-18	-8.32667e-17	-2.77556e-17	0.00448211	0.00274631	0.00348006
4	2012	Shanxi	North China	8.73	7.03	4.2	16.53	107.419	11.5872	3.49061	0.746796	0.00876312	0.0109406	0.00183019	0.00300836	0.00201203	0.00475176
5	2012	Inner Mongolia	North China	5.95	4.68	3.36	11.08	85.5586	7.78231	2.58625	0.51683	0.00577316	0.00693919	0.000807531	0.00264343	9.87247e-05	0.00184914
6	2012	Liaoning	Northeastern	10.1	9.8	4.78	23.1	158.643	16.6125	5.50436	1.08342	0.0045431	0.00604776	0.00154681	0.00110218	0.00273245	0.00480204
7	2012	Jilin	Northeastern	6.14	5.1	3.17	12.78	86.0303	11.3978	3.02445	0.630798	0.00408333	0.00533963	0.00151672	0.00202217	0.00165055	0.00381211
8	2012	Heilongjiang	Northeastern	7.86	7.01	5.25	17.82	103.625	11.6613	4.20088	1.03785	0.00552165	0.00670483	0.000581473	0.00151621	0.000945899	0.00191376
9	2012	Shanghai	East China	5.58	6.32	2.88	10.98	217.246	3.61361	2.76729	1.15522	-4.65893e-17	-1.10376e-16	-6.46786e-19	-0.000182614	0.00111717	0.00147536
10	2012	Jiangsu	East China	15.79	15.52	8.29	33.31	434.904	15.6423	9.52897	2.4472	0.00304103	0.0033432	0.000489156	0.00144595	0.00325017	0.00450734
11	2012	Zhejiang	East China	13	12.13	7.83	21.33	443.417	8.49448	6.26353	2.04287	-8.1532e-17	-1.14758e-16	-1.78451e-17	0.0038446	0.00076944	0.00214276
12	2012	Anhui	East China	9.21	9.5	4.91	22.23	222.773	12.1423	7.11653	1.38604	0.000801378	0.000924826	0.00060836	0.000215868	0.00274278	0.00379298
13	2012	Fujian	East China	6.67	7.11	3.83	13.93	184.63	7.40075	5.10157	1.03984	0.000518202	0.000645895	-0.000645895	0.00223323	0.000805858	0.000968283
14	2012	Jiangxi	East China	6.71	7.21	4.05	16.37	178.536	11.1886	6.57869	0.956128	-1.42938e-16	-2.5464e-17	-4.36028e-17	0.000851629	0.000670305	0.000625559
15	2012	Shandong	East China	20.05	19.17	13.79	47.38	547.638	35.0092	13.9748	2.52976	-5.5617e-17	-4.98996e-17	1.17356e-17	-0.0166999	0.00824933	0.00251953
16	2012	Henan	Central China	16.76	15.6	10.49	39.4	460.532	36.0199	12.7314	2.27442	-1.52247e-16	-3.1225e-17	-2.57477e-17	-0.00299409	0.00432481	0.00247204
17	2012	Hubei	Central China	10.91	11.57	6.39	25.3	291.299	14.4922	8.6208	1.64115	0.00234661	0.00244931	0.00123039	0.000170591	0.00400626	0.00502938
18	2012	Hunan	Central China	11.64	11.29	6.76	28.7	213.939	15.0608	10.5342	1.58835	-2.07273e-16	-2.18792e-16	2.64897e-16	-0.00113849	0.00491713	0.00438707
19	2012	Guangdong	Central China	19.9	19.95	11.99	35.53	693.94	20.9778	12.158	4.13251	-1.61092e-16	-4.29576e-16	3.09241e-16	-0.00537143	0.00449438	0.00301662
20	2012	Guangxi	Central China	7.8	8.55	5.73	16.87	223.888	8.00429	6.99518	1.0447	-2.9782e-16	-1.00792e-16	0.000841976	0.000756822	0.00164098	0.00284464
21	2012	Hainan	Central China	1.55	1.94	1.02	3.03	38.4712	0.569526	0.841516	0.132687	0.000647856	0.000805596	-0.000317121	0.000524445	0.000349734	0.000176756
22	2012	Chongqing	Southwest	5.2	4.98	2.99	13.08	125.412	7.63768	4.49738	0.755543	0.000591652	0.000750359	0.000289613	0.00140823	0.00091054	0.00167489
23	2012	Sichuan	Southwest	16.29	13.98	8.67	39.01	405.817	18.5719	13.8311	2.31991	1.9619e-17	-3.88419e-17	-1.12481e-16	0.000993515	0.00659717	0.00461298
24	2012	Guizhou	Southwest	4.92	4.86	3.2	13.92	109.022	6.12958	5.63321	0.817577	-5.01335e-17	-8.93503e-17	-5.00968e-17	0.000651688	0.00270646	0.00233963
25	2012	Yunnan	Southwest	6.85	6.08	3.75	19.47	193.594	6.49814	6.21175	1.12578	-7.15944e-17	-8.94852e-17	-9.48646e-18	0.00147668	0.00122011	0.00186877
26	2012	Tibet	Southwest	0.4	0.17	0.36	0.84	9.5968	0.52687	0.145468	0.023312	-1.92008e-16	-3.76459e-16	2.37809e-16	-4.80211e-05	-0.000282655	-5.5349e-05
27	2012	Shaanxi	Northwest	6.95	7.94	6.74	16.92	153.344	7.17906	4.97923	1.06065	0.00422786	0.00513381	0.00137854	0.00157381	0.0019114	0.00392925
28	2012	Gansu	Northwest	4.3	3.72	3.14	11.23	109.71	9.49523	2.92898	0.462392	0.000415639	0.000511898	0.000826124	0.000819573	0.000207188	0.00125188
29	2012	Qinghai	Northwest	1.19	1	0.74	2.6	19.9691	1.37157	0.759556	0.116554	0.000290768	0.000386119	-0.000386119	0.000491967	0.00014704	6.24816e-05
30	2012	Ningxia	Northwest	1.3	1.25	0.88	2.78	30.0007	1.15101	0.81998	0.178303	0.000291061	0.000375721	-0.000375721	0.000437547	0.00052797	0.000293727
31	2012	Xinjiang	Northwest	5.05	5.24	3.38	13.16	80.545	3.32056	4.47776	0.718166	0.00308718	0.00402835	-0.000614073	0.00119029	0.00293828	0.00276511
1	2013	Beijing	North China	7.71	8.39	4.27	10.4	202.387	2.27713	2.4631	0.973212	0.000408786	0.00076746	0.00264545	0.00145831	0.000291896	0.00439566
2	2013	Tianjin	North China	3.21	2.97	1.93	5.77	100.73	4.59743	1.35914	0.480246	-9.0632e-17	-1.38778e-17	3.05831e-05	0.000829122	0.000337256	0.000942907
3	2013	Hebei	North China	15.01	11.15	7.14	30.35	351.997	41.0964	9.22525	1.69167	-9.83987e-17	-4.16334e-17	-6.93889e-17	0.00779171	-0.00286082	0.00118254
4	2013	Shanxi	North China	8.82	7.48	4.04	17.26	113.673	11.1908	3.67005	0.809122	0.00700316	0.00925626	0.00351455	0.0039768	0.00216554	0.00755805
5	2013	Inner Mongolia	North China	6.21	5.24	3.37	12.01	90.8412	7.9873	2.83622	0.553305	0.00556817	0.00670063	0.00104609	0.00349574	-0.00055542	0.00228586
6	2013	Liaoning	Northeastern	10.33	10.34	4.8	24.19	164.09	14.291	5.95091	1.13292	0.00422679	0.00490902	0.00268555	0.0013039	0.00264305	0.0060531
7	2013	Jilin	Northeastern	6.2	5.27	3.12	13.32	90.358	11.6879	3.07715	0.604699	0.00378292	0.00504831	0.00180804	0.00241061	0.00169607	0.00453739
8	2013	Heilongjiang	Northeastern	8.05	7.4	5.31	18.92	109.355	11.5855	4.71217	1.09106	0.00450072	0.00555644	0.00172987	0.00213908	0.000174756	0.00291389
9	2013	Shanghai	East China	5.79	6.79	3.13	11.43	229.502	4.56412	2.9104	1.39006	-1.35042e-16	-1.59595e-16	4.85723e-17	0.000261533	0.00292444	0.00372678
10	2013	Jiangsu	East China	16.96	17.42	8.51	36.83	478.593	15.8087	10.5369	2.64716	2.47198e-17	-6.25529e-18	0.00383235	0.0013607	0.00381287	0.00832799
11	2013	Zhejiang	East China	13.83	13.27	8.15	23.01	466.001	9.26245	6.89522	2.16728	2.18323e-17	2.73775e-17	-1.5998e-16	0.0050978	-0.000774341	0.00185218
12	2013	Anhui	East China	9.86	10.34	5.15	23.6	242.392	12.3519	7.62581	1.49249	-2.17965e-16	-6.53849e-17	0.00153319	0.000428844	0.00252875	0.00471675
13	2013	Fujian	East China	7.26	7.99	4.5	15.61	196.057	7.89954	5.2767	1.03225	0.00266895	0.00324197	-0.00324197	0.00301206	0.000736122	-0.000918692
14	2013	Jiangxi	East China	7.03	7.82	4.16	17.43	188.292	10.2345	6.88665	1.03521	-1.14474e-16	-9.74744e-17	2.84076e-17	0.00100701	0.00016831	0.000278944
15	2013	Shandong	East China	23.18	24.01	12.51	48.97	588.797	33.2825	14.1484	2.62214	-6.69835e-17	-9.71445e-17	5.89806e-17	-0.0224678	0.00849083	-0.00300691
16	2013	Henan	Central China	18.06	17.65	11.14	42.98	484.238	34.3666	13.274	2.46323	-3.28561e-15	-1.69232e-16	1.12259e-16	-0.00681188	0.00292054	-0.00275003
17	2013	Hubei	Central China	11.72	12.79	6.42	28.82	306.013	14.5843	9.52357	1.81629	7.39017e-17	-3.0494e-17	0.0036797	0.000149927	0.00376093	0.00721269
18	2013	Hunan	Central China	12.72	12.57	7.02	31.41	228.577	15.7989	11.6075	1.73299	-3.41602e-17	-6.98235e-17	1.15928e-16	-0.00111468	0.00596463	0.00545837
19	2013	Guangdong	Central China	21.03	21.76	12.58	37.84	735.725	22.0692	12.9756	4.36422	-6.24119e-17	-1.21597e-16	1.26193e-18	-0.00691009	0.00576305	0.00274663
20	2013	Guangxi	Central China	8.33	9.48	6.28	18.72	241.683	8.01597	8.1875	1.14211	-1.7436e-16	-7.83135e-17	0.000841976	0.000889424	0.00358701	0.00492326
21	2013	Hainan	Central China	1.67	2.09	1.05	3.21	41.7531	0.725413	0.909505	0.144688	0.000411657	0.000510524	-2.2049e-05	0.000625989	0.000171651	0.000395289
22	2013	Chongqing	Southwest	5.51	5.55	3.15	14.74	131.302	7.79723	5.07151	0.868168	-1.92988e-17	-1.24597e-16	0.00103997	0.00151693	0.000808193	0.0024316
23	2013	Sichuan	Southwest	17.39	15.85	9.46	42.66	418.12	17.3658	14.5185	2.52423	1.2464e-17	-2.22045e-16	7.07221e-17	-0.000441085	0.00568069	0.00226191
24	2013	Guizhou	Southwest	5.6	5.87	4.12	16.67	120.155	6.46886	6.53517	0.962241	-4.92629e-17	-4.41945e-17	-9.52526e-17	0.0010019	0.0020747	0.00205809
25	2013	Yunnan	Southwest	7.49	7.33	4.5	21.01	204.831	6.36767	6.75029	1.2879	2.83724e-17	-2.86857e-17	-7.02859e-17	0.00271246	-0.000739333	0.00114512
26	2013	Tibet	Southwest	0.52	0.24	0.4	1.1	11.1318	0.652517	0.194693	0.031764	-2.49658e-16	-8.61607e-17	-5.24895e-17	-7.26601e-05	-0.000318395	-0.000115728
27	2013	Shaanxi	Northwest	7.44	8.96	7.51	18.51	165.795	6.12132	5.47372	1.15993	0.00524635	0.00624107	0.000271287	0.00213476	0.00236078	0.00383233
28	2013	Gansu	Northwest	4.49	4.1	3.22	11.61	115.081	8.84848	3.1882	0.524839	0.000228247	0.000275479	0.00106254	0.00104124	-0.000518945	0.000983841
29	2013	Qinghai	Northwest	1.32	1.15	0.77	2.95	20.6688	1.36645	0.823265	0.131642	0.00010045	0.000149515	-0.000149515	0.000578757	-2.46847e-05	0.000214152
30	2013	Ningxia	Northwest	1.43	1.4	0.9	3.11	31.9338	1.45145	0.907094	0.204886	4.76328e-05	5.94153e-05	-5.94153e-05	0.000531246	0.000315091	0.000490852
31	2013	Xinjiang	Northwest	5.3	5.66	3.63	13.73	90.4517	3.36785	4.64049	0.745666	0.00275213	0.00343673	-2.24557e-05	0.00167869	0.00216328	0.00307012
1	2014	Beijing	North China	7.99	8.85	4.48	10.98	211.641	1.95799	2.69805	1.08984	0.00112539	0.00175131	0.00166161	0.00202754	0.00118585	0.004875
2	2014	Tianjin	North China	3.33	3.16	2	6.09	111.837	3.93788	1.48667	0.565382	-4.82793e-17	-3.36506e-17	3.05831e-05	0.00106117	0.000184642	0.00102234
3	2014	Hebei	North China	15.77	12.18	7.2	32.29	374.311	38.5826	9.80643	1.97575	-1.06685e-16	-5.55112e-17	-5.55112e-17	0.0110349	-0.00930593	-0.00201937
4	2014	Shanxi	North China	8.98	7.91	4.06	17.74	116.914	10.7598	3.91281	0.852395	0.00687037	0.00898348	0.00378733	0.00443772	0.00301792	0.00914415
5	2014	Inner Mongolia	North China	6.22	5.67	3.56	12.9	92.8334	7.50294	3.00467	0.582896	0.00581934	0.00671295	0.00103377	0.00411913	-0.00117792	0.00227443
6	2014	Liaoning	Northeastern	10.16	10.58	4.89	25.55	170.081	14.4317	6.35155	1.23192	0.00385283	0.00499856	0.00259601	0.0015744	0.00437636	0.00796737
7	2014	Jilin	Northeastern	6.32	5.74	3.08	14.1	93.8018	12.5475	3.35524	0.68773	0.00255923	0.00345827	0.00339807	0.00258915	0.00222486	0.00683475
8	2014	Heilongjiang	Northeastern	8.14	7.77	5.31	20.13	110.435	10.4098	4.89569	1.16929	0.00471797	0.0058589	0.00142741	0.00263117	0.000605724	0.00353448
9	2014	Shanghai	East China	6.12	7.19	3.1	11.75	244.967	5.6302	3.18553	1.61037	-1.46042e-16	-5.20417e-17	-5.89806e-17	0.000169074	0.00572716	0.00643704
10	2014	Jiangsu	East China	17.86	18.88	9.11	39.23	510.213	15.573	11.5204	2.8678	8.9013e-17	-1.08203e-16	0.00383235	0.00146895	0.0046404	0.00926377
11	2014	Zhejiang	East China	14.57	14.51	8.51	24.58	494.254	9.99541	7.56276	2.35922	-7.00395e-17	4.29038e-17	-1.75507e-16	0.00632059	-0.00164226	0.00220706
12	2014	Anhui	East China	10.37	11.15	5.28	25.2	251.245	11.5757	8.21362	1.5848	0.000724205	0.000948303	0.000584883	0.000496629	0.00463436	0.00594185
13	2014	Fujian	East China	7.53	8.57	4.55	16.48	205.276	6.84379	5.33714	1.09406	0.00245941	0.00298281	-0.00298281	0.00339033	-0.000200764	-0.00121815
14	2014	Jiangxi	East China	7.46	8.41	4.27	18.67	200.914	9.95743	6.96649	1.10206	-8.08321e-17	-1.93997e-18	-6.71269e-17	0.00113389	-0.000725049	-0.000487532
15	2014	Shandong	East China	23.09	24.57	12.72	50.06	599.059	32.2073	15.0182	3.00276	-7.32505e-17	7.34904e-18	-4.5513e-17	-0.0233182	0.0101249	-0.0022232
16	2014	Henan	Central China	18.93	19.11	11.44	45.93	516.747	32.8833	14.471	2.68892	1.40198e-17	-3.99761e-17	-1.69967e-17	-0.00966866	0.00468686	-0.00384048
17	2014	Hubei	Central China	12.61	14.41	6.54	31.75	331.069	13.6833	10.5345	2.0619	-1.72299e-16	-1.26229e-16	0.0036797	-0.000116807	0.00639936	0.00958439
18	2014	Hunan	Central China	13.34	13.62	7.18	35.55	233.887	16.6195	12.2663	1.9056	-3.63288e-17	-3.94926e-17	8.55974e-17	-0.00166842	0.00589719	0.00483721
19	2014	Guangdong	Central China	21.68	23.35	13.27	40.58	759.432	21.5157	13.9284	4.69921	-1.40726e-16	-1.38778e-16	1.84429e-17	-0.00823027	0.00737863	0.00304203
20	2014	Guangxi	Central China	8.65	10.4	6.81	20.16	240.93	8.39634	8.32784	1.20721	-2.01118e-16	-5.5445e-17	0.000841976	0.00108219	0.00193564	0.00346466
21	2014	Hainan	Central China	1.76	2.24	1.06	3.45	44.4121	0.900459	0.970976	0.160554	0.000285031	0.00034569	0.000142785	0.00070901	1.08337e-05	0.000482327
22	2014	Chongqing	Southwest	5.81	6.27	3.35	16.06	131.982	5.99742	5.51327	0.991114	-7.19125e-17	-2.80887e-17	0.00103997	0.00138506	0.000825926	0.00231746
23	2014	Sichuan	Southwest	17.95	17.55	9.69	45.96	427.507	17.6991	15.0879	2.77922	-5.63447e-17	-8.32667e-17	-6.80558e-17	-0.000233865	0.0050802	0.00186863
24	2014	Guizhou	Southwest	5.78	6.72	4.5	18.22	124.049	6.11167	6.40135	1.07653	-1.01449e-16	-5.37519e-17	-8.56951e-17	0.00173809	1.56819e-05	0.000735256
25	2014	Yunnan	Southwest	7.54	8.28	5.07	22.49	212.355	6.5473	7.28548	1.53408	-2.87238e-16	-5.55112e-17	-4.34605e-17	0.00359686	-0.000614891	0.00215396
26	2014	Tibet	Southwest	0.56	0.27	0.46	1.19	12.3529	0.778066	0.229261	0.037826	-2.38204e-16	-1.95222e-16	5.65721e-17	-7.18572e-05	-0.000295043	-9.15729e-05
27	2014	Shaanxi	Northwest	7.65	9.72	7.89	19.94	169.93	5.15421	5.95674	1.21287	0.00456053	0.00550726	0.0010051	0.00223335	0.00212988	0.00443383
28	2014	Gansu	Northwest	4.77	4.55	3.32	12.24	114.924	8.36322	3.38609	0.516003	0.000802691	0.000950737	0.000387285	0.00130512	-0.00104348	4.79302e-05
29	2014	Qinghai	Northwest	1.3	1.28	0.81	3.3	21.2198	1.31438	0.864753	0.141477	1.44242e-05	2.17215e-05	-2.17215e-05	0.00069501	-0.000299987	0.000182896
30	2014	Ningxia	Northwest	1.5	1.51	0.97	3.25	34.2919	1.32891	0.964376	0.244223	-2.50027e-16	-2.92019e-16	2.96312e-16	0.000570893	0.000356834	0.000631658
31	2014	Xinjiang	Northwest	5.48	5.98	3.88	14.3	95.7726	4.01712	4.90825	0.796199	0.0013159	0.00153732	0.00187696	0.00203408	0.000551138	0.00371279
1	2015	Beijing	North China	8.52	9.46	4.56	11.16	216.128	1.6752	2.7638	1.07725	0.000704863	0.00134816	0.00206475	0.00217649	0.000892377	0.00513362
2	2015	Tianjin	North China	3.59	3.38	2.1	6.37	114.265	4.54228	1.50754	0.572558	-7.94913e-17	-8.77873e-17	3.05831e-05	0.0012709	-2.33854e-05	0.00102404
3	2015	Hebei	North China	16.69	13.28	7.3	34.21	384.006	37.3346	9.91325	1.76847	-9.37893e-17	-5.55112e-17	-5.55112e-17	0.0134161	-0.0155003	-0.00583253
4	2015	Shanxi	North China	9.02	8.33	4.05	18.32	115.101	10.1119	3.81413	0.876891	0.00676738	0.008696	0.00407481	0.00498196	0.00217287	0.0091308
5	2015	Inner Mongolia	North China	6.42	6.12	3.69	13.39	93.4991	6.74939	2.95912	0.560281	0.00581343	0.00679764	0.000949079	0.00476616	-0.00245507	0.00155962
6	2015	Liaoning	Northeastern	10.46	11.1	4.88	26.7	171.315	14.1944	6.46357	1.23648	0.00370659	0.00510513	0.00248944	0.00186961	0.00460011	0.00837976
7	2015	Jilin	Northeastern	6.72	6.07	3.11	14.45	93.1308	11.5615	3.41443	0.677926	0.00244584	0.00338886	0.00346748	0.00324311	0.000949528	0.0062828
8	2015	Heilongjiang	Northeastern	8.27	8.1	5.16	21.26	105.363	9.38513	5.14945	1.11939	0.00408827	0.00486073	0.00242558	0.00327847	-0.00202906	0.00254517
9	2015	Shanghai	East China	6.3	7.54	3.17	12.28	251.558	4.60255	3.35061	1.71646	-8.59342e-17	-3.87959e-17	-7.22264e-17	0.000150472	0.0058707	0.00656198
10	2015	Jiangsu	East China	18.92	20.4	9.38	41.36	531.183	14.6083	12.1758	3.02471	-9.46941e-18	3.20924e-17	0.00383235	0.00127665	0.00546348	0.00989456
11	2015	Zhejiang	East China	15.81	15.99	8.76	27.25	519.75	9.98435	7.91153	2.43883	-1.12757e-16	-1.31839e-16	-7.63896e-19	0.007202	-0.00360413	0.00112659
12	2015	Anhui	East China	10.78	11.93	5.37	26.74	250.098	11.1417	8.42989	1.73677	0.000858716	0.00100972	0.000523462	0.000595175	0.00474598	0.00609059
13	2015	Fujian	East China	7.8	9.05	4.44	17.3	205.502	6.39829	5.23037	1.13945	0.00270053	0.00324396	-0.00324396	0.00370665	-0.00126279	-0.00222501
14	2015	Jiangxi	East China	7.68	8.96	4.45	19.78	198.574	9.80894	7.12078	1.17685	-1.04083e-16	-9.25299e-17	2.34631e-17	0.001225	-0.00158523	-0.0012566
15	2015	Shandong	East China	23.71	25.42	12.69	51.94	585.657	29.5561	15.2176	2.99767	-7.97622e-17	-1.56125e-17	-2.25514e-17	-0.0246548	0.00803717	-0.00564759
16	2015	Henan	Central China	19.86	20.54	11.59	48.96	524.17	31.3594	15.016	2.86534	-7.58901e-16	-3.89538e-17	-1.8019e-17	-0.011329	0.00378943	-0.00639823
17	2015	Hubei	Central China	13.6	16.51	6.68	34.31	334.692	13.7023	11.0752	2.29923	-1.01995e-16	-2.77556e-17	0.0036797	-0.000416274	0.00731762	0.0102032
18	2015	Hunan	Central China	15.08	14.93	7.07	39.7	239.257	17.7046	13.0412	2.04314	-1.48145e-16	-1.25486e-16	1.71591e-16	-0.00223275	0.00674943	0.00512511
19	2015	Guangdong	Central China	22.85	25.41	13.54	43.57	766.266	18.9945	14.4145	4.96927	-2.6684e-16	-6.93889e-17	-5.09461e-17	-0.0101937	0.00658044	0.000280393
20	2015	Guangxi	Central China	9.16	11.32	6.99	21.45	244.07	7.81393	8.3115	1.26246	-1.64365e-16	-6.46263e-17	0.000841976	0.00118575	-0.000299377	0.00133321
21	2015	Hainan	Central China	1.9	2.47	1.1	3.87	45.7198	0.688899	1.0461	0.17958	0.000371604	0.000446881	4.15932e-05	0.000836935	-0.000208907	0.00028932
22	2015	Chongqing	Southwest	6.1	7	3.57	17.65	139.201	5.80224	5.91067	1.06049	-7.48721e-17	-2.56914e-17	0.00103997	0.0014189	0.000529941	0.00205531
23	2015	Sichuan	Southwest	18.15	19.06	10.01	48.88	434.445	16.3747	15.4675	2.91198	-2.03745e-16	-8.5731e-18	-1.42749e-16	-0.000354992	0.00401787	0.000685181
24	2015	Guizhou	Southwest	6.34	7.6	4.79	19.64	126.235	5.77706	6.3388	1.13276	-1.82603e-16	-9.052e-17	-4.8927e-17	0.00230834	-0.00268881	-0.00139898
25	2015	Yunnan	Southwest	7.96	9.33	5.51	23.76	222.762	5.60492	7.48887	1.65626	-1.38778e-16	-1.19127e-16	2.01557e-17	0.00372392	-0.00180761	0.00108831
26	2015	Tibet	Southwest	0.62	0.32	0.49	1.4	12.7955	0.966202	0.289916	0.039125	-4.0357e-16	-2.32666e-16	9.4016e-17	-6.5327e-05	-0.000235435	-2.54349e-05
27	2015	Shaanxi	Northwest	7.95	10.43	8.16	21.19	169.859	5.15166	6.25465	1.25866	0.0035685	0.00434519	0.00216716	0.00281458	0.000666677	0.00471392
28	2015	Gansu	Northwest	4.96	4.78	3.21	12.77	116.957	8.3512	3.51846	0.554726	0.000508046	0.000606431	0.00073159	0.00145784	-0.00183207	-0.00024364
29	2015	Qinghai	Northwest	1.38	1.32	0.84	3.45	21.3458	1.47125	0.841267	0.140872	0.000300579	0.000427665	-0.000427665	0.000774013	-0.000219934	-6.3993e-05
30	2015	Ningxia	Northwest	1.59	1.61	0.95	3.38	34.4439	1.32594	0.979626	0.216839	-1.39683e-16	1.15535e-18	3.13816e-18	0.000613767	0.000168625	0.000486324
31	2015	Xinjiang	Northwest	5.73	6.39	4.06	15.03	98.8897	4.44304	5.12155	0.846306	0.000335879	0.000412021	0.00300225	0.002309	-0.000904262	0.0036576
1	2016	Beijing	North China	8.9411	9.8082	4.646	11.7041	230.341	1.70855	3.11888	1.29165	-5.33427e-17	-6.76949e-18	0.00341291	0.00271319	0.000120217	0.00624632
2	2016	Tianjin	North China	3.7804	3.6088	2.106	6.5832	115.976	4.05905	1.62097	0.642346	1.29357e-17	-7.93636e-17	3.05831e-05	0.00130211	-0.000689338	0.000389296
3	2016	Hebei	North China	17.714	14.3432	7.2487	36.0485	398.54	36.4028	11.1772	1.94225	-7.3911e-17	-1.94289e-16	8.32667e-17	0.0163386	-0.018984	-0.00639379
4	2016	Shanxi	North China	9.1699	9.2112	4.2069	18.9689	119.048	10.3758	4.30081	0.962881	0.00696172	0.00802704	0.00474376	0.00535023	0.00303875	0.0110339
5	2016	Inner Mongolia	North China	6.6391	6.6445	3.757	13.9236	96.4758	6.92835	3.29484	0.610639	0.00522234	0.00607104	0.00167568	0.00525277	-0.0023112	0.0029167
6	2016	Liaoning	Northeastern	10.98	11.9147	4.8547	28.4384	178.598	14.3435	6.92569	1.36096	0.00371792	0.00514243	0.00245214	0.00240498	0.00656231	0.01084
7	2016	Jilin	Northeastern	6.9666	6.5749	3.119	15.1195	95.4634	12.1442	3.6883	0.699047	0.00229476	0.00297359	0.00388275	0.00345495	0.00128544	0.00724583
8	2016	Heilongjiang	Northeastern	8.4422	8.5418	5.1522	22.0054	109.747	9.16166	5.6414	1.20213	0.00347959	0.00407345	0.00321285	0.00381047	-0.00221123	0.00368228
9	2016	Shanghai	East China	6.5386	7.9373	3.3437	12.9166	255.489	3.83041	3.66611	1.99058	-1.34065e-16	-7.65933e-17	-3.4429e-17	0.000303748	0.00718595	0.00803051
10	2016	Jiangsu	East China	20.4647	22.1168	9.1171	44.306	536.539	15.4103	13.0896	3.3007	-2.65703e-17	-6.07153e-18	0.00383235	0.000751866	0.00806549	0.0119718
11	2016	Zhejiang	East China	16.8178	17.4523	8.994	28.987	544.525	10.6877	8.7129	2.68032	-1.24967e-16	5.20482e-17	-1.84651e-16	0.00811605	-0.00440298	0.0012418
12	2016	Anhui	East China	11.2741	12.635	5.4641	28.172	251.673	11.3293	8.97315	1.80102	0.00114757	0.00135365	0.000179538	0.000916582	0.00555734	0.00687944
13	2016	Fujian	East China	7.9685	9.5641	4.4231	17.4767	213.139	6.12726	5.35044	1.32339	0.00212869	0.00246712	-0.00246712	0.00385855	-0.00140142	-0.0014349
14	2016	Jiangxi	East China	7.9187	9.5519	4.6266	20.9097	203.779	9.63286	7.45468	1.30469	-1.63239e-17	-5.66585e-18	-6.3401e-17	0.00113246	-0.00154861	-0.00131252
15	2016	Shandong	East China	24.49	26.8379	12.8422	54.0994	589.695	31.9345	16.9178	3.51874	-6.05619e-17	-3.70304e-17	-1.13347e-18	-0.0266994	0.0130043	-0.002725
16	2016	Henan	Central China	20.6747	22.2123	11.8131	52.1546	547.69	30.08	16.0182	3.14764	-1.09931e-16	-2.08167e-17	-3.61561e-17	-0.0135863	0.0050941	-0.00735093
17	2016	Hubei	Central China	14.1741	17.4918	6.7873	36.0558	339.929	14.8615	11.9757	2.71704	-8.73993e-17	-9.47073e-17	0.0036797	-0.000937087	0.0107582	0.013123
18	2016	Hunan	Central China	16.0627	16.1531	7.0389	42.5757	245.512	18.7968	14.0093	2.22282	-1.9927e-16	-6.06745e-17	1.06779e-16	-0.00243823	0.00867933	0.00684953
19	2016	Guangdong	Central China	24.3224	28.3793	13.824	46.5142	793.447	18.5601	15.4688	5.56457	1.94995e-17	-3.99092e-17	-8.04258e-17	-0.0120049	0.00956412	0.00145289
20	2016	Guangxi	Central China	9.6673	12.2602	7.0597	22.4471	246.765	7.46846	8.60364	1.43167	-7.88424e-17	4.41439e-18	0.000841976	0.00135834	-0.000768115	0.00103706
21	2016	Hainan	Central China	1.9874	2.6495	1.1153	4.0324	48.0151	0.642321	1.10036	0.200497	0.000470421	0.000546623	-5.81479e-05	0.000893122	-4.9124e-05	0.000405548
22	2016	Chongqing	Southwest	6.4709	7.7463	3.7182	19.085	143.628	5.42881	6.31368	1.13172	-8.39823e-17	-4.98733e-17	0.00103997	0.00160074	0.000343527	0.00205074
23	2016	Sichuan	Southwest	18.5414	20.7633	10.2703	51.9205	446.918	17.3283	16.5596	3.23458	-2.15344e-16	-5.56484e-14	5.5497e-14	-0.000961289	0.00585496	0.00191597
24	2016	Guizhou	Southwest	6.9007	8.5993	4.9621	21.0279	132.36	6.08453	6.61928	1.26035	5.73933e-05	7.4113e-05	-7.4113e-05	0.00269296	-0.00322753	-0.0016272
25	2016	Yunnan	Southwest	8.5876	10.5966	5.7835	25.3555	238.512	6.08984	8.19445	1.88066	-2.57311e-16	-1.2329e-16	2.4318e-17	0.00374628	-0.00146013	0.00145814
26	2016	Tibet	Southwest	0.6542	0.3833	0.4454	1.4456	13.2699	0.672034	0.343803	0.049821	-2.20415e-16	-4.18598e-17	-9.67904e-17	-0.000366257	-0.000235435	-0.000326365
27	2016	Shaanxi	Northwest	8.5681	11.6803	8.6123	22.54	180.194	4.80397	6.80654	1.43025	0.00349781	0.00422009	0.00229226	0.0033727	0.00137218	0.00610265
28	2016	Gansu	Northwest	5.2791	5.053	3.132	13.4346	122.073	8.34731	4.00195	0.609333	-2.10443e-16	5.80856e-17	0.00133802	0.00166363	-0.00219475	0.000205908
29	2016	Qinghai	Northwest	1.367	1.4364	0.8976	3.4749	21.976	1.59029	0.911845	0.155391	0.000207722	0.000248823	-0.000248823	0.000784045	-0.000184715	0.000160101
30	2016	Ningxia	Northwest	1.707	1.8069	0.9561	3.6313	36.8889	1.43302	1.06716	0.245153	0.000133592	0.000156114	-0.000156114	0.0006686	0.000453045	0.000669462
31	2016	Xinjiang	Northwest	6.0302	6.7624	4.3061	15.6912	104.134	5.09592	5.35112	0.909149	0.000265384	0.000312841	0.00310143	0.00251383	-0.00112583	0.00374004
1	2017	Beijing	North China	9.44	10.35	4.81	12.06	222	3	3.2865	1.3458	0.00065368	0.000948553	0.00246436	0.00304614	-0.000198755	0.00531175
2	2017	Tianjin	North China	4.11	3.82	2.17	6.84	116	5	1.5811	0.6616	-4.38018e-17	3.24052e-18	3.05831e-05	0.00128909	-0.00048288	0.000582741
3	2017	Hebei	North China	19.19	15.84	7.49	39.5	398	34	11.7519	2.0417	-3.57721e-17	0	-1.11022e-16	0.019118	-0.0274036	-0.012034
4	2017	Shanxi	North China	9.43	9.68	4.22	19.75	124	11	4.5547	1.0673	0.00557963	0.00631129	0.00645952	0.00591502	0.00215701	0.0124327
5	2017	Inner Mongolia	North China	7.03	7.19	3.82	15.03	98	6	3.6361	0.7067	0.00488441	0.00550943	0.00223729	0.00579143	-0.00316477	0.00316341
6	2017	Liaoning	Northeastern	11.57	12.74	4.81	29.86	186	14	7.3512	1.4843	0.00276679	0.00378033	0.00381424	0.00282095	0.00655154	0.0126073
7	2017	Jilin	Northeastern	7.06	6.71	3.03	15.37	96	12	3.8334	0.7566	0.000200808	0.000252294	0.00660405	0.00371167	-0.00126924	0.00766916
8	2017	Heilongjiang	Northeastern	8.85	9.04	5.05	24.17	110	8	6.0473	1.1857	0.00363244	0.00420077	0.00308554	0.00429592	-0.00293931	0.00331232
9	2017	Shanghai	East China	6.79	8.39	3.51	13.46	262	4	3.9123	2.1131	-1.00614e-16	-1.19306e-16	8.28356e-18	0.000624312	0.00733118	0.0084963
10	2017	Jiangsu	East China	21.71	23.69	9.37	46.92	568	16	14.1804	3.5253	-5.15238e-17	-7.97874e-18	0.00383235	0.00026138	0.0102546	0.0136704
11	2017	Zhejiang	East China	17.87	18.77	9.33	31.35	583	12	9.4926	3.3267	-1.75909e-17	-2.77556e-17	-1.04847e-16	0.00931825	-0.00333644	0.00351053
12	2017	Anhui	East China	12.08	13.81	5.46	30.57	267	13	9.9609	1.9478	1.54499e-18	-1.08247e-16	0.00153319	0.0010996	0.00621971	0.00907847
13	2017	Fujian	East China	8.4	10.12	4.62	18.24	220	6	5.5111	1.3782	0.00220177	0.00252631	-0.00252631	0.00414554	-0.00164852	-0.00145419
14	2017	Jiangxi	East China	8.36	10.41	4.8	23.4	206	10	8.2776	1.4223	-2.14238e-16	-6.07153e-17	-8.35152e-18	0.000728951	-0.00106763	-0.00123505
15	2017	Shandong	East China	26.46	29.36	13.04	58.48	614	30	18.2535	4.051	-7.56464e-17	-1.9082e-17	-1.9082e-17	-0.0306583	0.0142937	-0.0053946
16	2017	Henan	Central China	22.03	24.16	11.91	55.9	555	30	17.4531	3.3302	-3.0016e-16	-2.77556e-17	-2.92172e-17	-0.0139429	0.00508658	-0.00771503
17	2017	Hubei	Central China	14.73	18.43	6.81	37.62	343	13	12.7986	2.9436	-1.68902e-16	-3.26128e-16	0.0036797	-0.00127594	0.0122058	0.0142317
18	2017	Hunan	Central China	17.3	17.26	7	45.23	251	20	14.7354	2.3586	-2.05223e-16	-3.44843e-17	8.05891e-17	-0.00271574	0.0098408	0.00773348
19	2017	Guangdong	Central China	25.8	30.77	14.18	49.21	817	19	16.3462	6.3141	-4.8306e-18	-4.75448e-17	-7.27902e-17	-0.013795	0.0147441	0.00484283
20	2017	Guangxi	Central China	10.11	13.17	7.25	24.11	254	7	9.0103	1.5793	-1.43563e-16	-1.13624e-16	0.000841976	0.00154977	-0.00138029	0.000616303
21	2017	Hainan	Central China	2.08	2.84	1.12	4.2	49	1	1.1647	0.2352	0.000257114	0.000296505	0.00019197	0.000943658	-0.000239263	0.000516064
22	2017	Chongqing	Southwest	6.85	8.49	3.82	20.64	150	6	6.8706	1.2753	-8.84279e-17	-1.17611e-16	0.00103997	0.00171064	0.000910777	0.00272789
23	2017	Sichuan	Southwest	19.49	22.85	10.69	56.35	466	19	18.2474	3.5636	-6.40536e-17	-9.44116e-17	-5.69109e-17	-0.00217946	0.00866374	0.00350657
24	2017	Guizhou	Southwest	7.55	9.8	5.24	23.3	146	6	7.3278	1.4284	0.000457069	0.000562121	-0.000562121	0.00307276	-0.00248847	-0.000996344
25	2017	Yunnan	Southwest	9.39	12.85	6.15	27.48	249	6	8.9225	2.1169	-2.9707e-16	2.23521e-17	-1.21324e-16	0.00352995	-0.00177998	0.000921967
26	2017	Tibet	Southwest	0.76	0.45	0.44	1.61	15	1	0.332	0.0568	-3.15221e-16	-1.46138e-16	7.48746e-18	-5.19049e-05	-0.000235435	-1.20128e-05
27	2017	Shaanxi	Northwest	9.32	12.7	9	24.13	187	5	7.5137	1.6388	0.00297	0.00340135	0.003111	0.00391044	0.00157828	0.00766522
28	2017	Gansu	Northwest	5.61	5.84	3.24	14.66	126	9	4.3746	0.655	-1.14208e-16	-9.25909e-17	0.00133802	0.00176048	-0.00245714	4.03623e-05
29	2017	Qinghai	Northwest	1.55	1.65	0.97	3.83	23	2	0.9734	0.1714	0.000215284	0.000258517	-0.000258517	0.000923253	-0.000202609	0.00027172
30	2017	Ningxia	Northwest	1.82	2.16	0.99	3.98	39	1	1.1763	0.2481	2.57345e-05	2.98779e-05	-2.98779e-05	0.000744161	0.000259728	0.000677942
31	2017	Xinjiang	Northwest	6.23	7.06	4.12	16.76	107	5	5.4815	1.0278	0.000444294	0.000503676	0.0029106	0.00270292	-0.00120556	0.00365856
1	2018	Beijing	North China	9.9807	10.7351	4.8772	12.36	234.075	1.08328	3.53602	1.46554	3.69522e-05	8.01099e-05	0.0033328	0.00330467	-0.000350701	0.00628678
2	2018	Tianjin	North China	4.3105	3.9377	2.2095	6.82	115.602	4.37595	1.62524	0.75851	-3.59326e-17	5.20417e-18	3.05831e-05	0.00113037	-0.00101449	-0.000107594
3	2018	Hebei	North China	21.1387	17.2863	7.6889	42.19	399.207	32.166	12.1523	2.17763	-1.06336e-16	-8.58174e-17	-2.52049e-17	0.0208741	-0.0346791	-0.0175533
4	2018	Shanxi	North China	9.949	10.386	4.3017	20.83	119.191	10.4368	4.96028	1.2067	0.00488684	0.00549775	0.00727306	0.00647355	0.00125551	0.0129033
5	2018	Inner Mongolia	North China	7.3563	7.6435	3.8175	15.9	98.9511	6.52997	3.84889	0.757583	0.00438753	0.00489606	0.00285066	0.00618238	-0.00380829	0.0035242
6	2018	Liaoning	Northeastern	12.0431	13.4492	4.8217	31.44	184.949	13.7414	7.41678	1.79082	0.0012136	0.00164149	0.00595309	0.00317187	0.00624105	0.0147866
7	2018	Jilin	Northeastern	7.7108	7.6241	3.0413	16.7	99.265	11.1414	4.04441	0.79347	0.00096577	0.00118489	0.00567146	0.00423383	-0.00339935	0.00512861
8	2018	Heilongjiang	Northeastern	8.9489	9.3068	4.8256	25.01	104.145	7.63493	5.85189	1.42906	0.00267665	0.00310043	0.00418588	0.0046336	-0.0033381	0.00435156
9	2018	Shanghai	East China	7.158	8.8005	3.6055	13.9	266.409	3.75939	4.18358	2.36216	-1.02425e-16	-4.19366e-17	-6.90857e-17	0.000775633	0.00839305	0.00970949
10	2018	Jiangsu	East China	23.3263	26.0422	9.6377	49.15	577.557	16.864	14.4941	3.81139	-1.1894e-16	-2.68882e-17	0.00383235	0.000239324	0.00964503	0.0130388
11	2018	Zhejiang	East China	19.0782	20.1511	9.3911	33.21	614.688	12.8641	10.1974	3.46084	-1.17961e-16	-5.0307e-17	-8.22959e-17	0.00969782	-0.00221184	0.0050147
12	2018	Anhui	East China	12.6824	14.9723	5.7016	32.81	284.348	12.6712	10.1106	2.16973	0.00010829	0.000128142	0.00140504	0.00144701	0.00556132	0.00863935
13	2018	Fujian	East China	9.111	10.933	4.6973	19.25	226.557	7.11067	5.74163	1.44049	0.00197175	0.00220767	-0.00220767	0.00434026	-0.00210776	-0.00140007
14	2018	Jiangxi	East China	8.7304	11.0855	4.91	24.95	203.011	9.31164	8.65538	1.5915	-1.49809e-16	-1.03224e-16	3.41573e-17	0.000763289	-0.00162132	-0.00175441
15	2018	Shandong	East China	29.0416	32.275	12.5366	60.85	627.532	28.0861	18.4146	4.16691	3.31766e-17	-5.1059e-17	1.28951e-17	-0.0338164	0.0137068	-0.00913952
16	2018	Henan	Central China	23.5649	26.31	12.2739	60.85	555.985	29.4427	19.1643	3.57379	-1.25868e-16	-5.48299e-17	-2.14282e-18	-0.0151049	0.00460079	-0.00936279
17	2018	Hubei	Central China	15.204	19.0858	6.8073	39.35	339.124	12.3701	13.1939	3.32654	-1.86441e-16	7.88202e-18	0.0036797	-0.00186794	0.0142328	0.0156667
18	2018	Hunan	Central China	18.0882	18.4012	7.215	48.24	252.083	17.1912	15.3732	2.54874	-3.48051e-16	1.27794e-18	4.48269e-17	-0.00352066	0.00894147	0.00602924
19	2018	Guangdong	Central China	27.6361	33.4551	14.4261	51.69	825.886	19.417	17.1012	7.34558	-2.05454e-16	-1.249e-16	4.56509e-18	-0.0151156	0.0207797	0.00955784
20	2018	Guangxi	Central China	10.5979	14.0412	7.4524	25.59	248.89	6.85248	9.32024	1.81911	-1.99748e-16	-6.67869e-17	0.000841976	0.00170544	-0.00204374	0.000108529
21	2018	Hainan	Central China	2.2289	2.9959	1.1426	4.48	49.9856	0.799878	1.19412	0.260151	0.000320153	0.000384111	0.000104364	0.00101302	-0.000386011	0.000351068
22	2018	Chongqing	Southwest	7.6379	9.5109	3.7772	22.01	153.965	5.72251	7.05442	1.47317	-8.95551e-17	-3.4183e-17	0.00103997	0.00169997	0.000714829	0.00252127
23	2018	Sichuan	Southwest	20.4956	24.7262	11.0259	59.89	491.196	24.7983	18.3529	4.04312	5.55334e-17	-1.07831e-16	-4.34915e-17	-0.00190902	0.00971248	0.00482576
24	2018	Guizhou	Southwest	8.1475	10.9127	5.4854	24.56	157.494	6.09252	8.15249	1.60517	1.52515e-16	5.14686e-17	-1.90928e-16	0.00337437	-0.00230281	5.30353e-05
25	2018	Yunnan	Southwest	9.9669	13.6886	6.5249	29.12	253.057	5.27167	9.61399	2.29141	-1.81085e-16	-6.47491e-17	-3.42225e-17	0.00349522	-0.00152598	0.00114123
26	2018	Tibet	Southwest	0.8322	0.5573	0.5182	1.68	14.903	1.50493	0.310572	0.059056	-1.82519e-16	-4.22998e-17	-9.63504e-17	-0.000264083	0.000437529	0.000448773
27	2018	Shaanxi	Northwest	9.9036	13.8021	9.0905	25.37	191.7	4.5799	7.98087	1.80652	0.00274536	0.00325752	0.00325484	0.00433117	0.00185741	0.00850891
28	2018	Gansu	Northwest	5.956	6.4276	3.3457	16.27	123.337	9.1219	4.8722	0.66677	-4.52686e-18	-4.90059e-17	0.00133802	0.00180433	-0.00302902	-0.000487667
29	2018	Qinghai	Northwest	1.6153	1.7577	1.086	3.91	23.5781	1.75779	0.985333	0.165316	0.000403244	0.000517977	-0.000517977	0.000921447	-0.000218264	-5.19916e-06
30	2018	Ningxia	Northwest	1.9435	2.3277	1.0354	4.1	39.8809	1.57581	1.20814	0.257488	-1.67175e-16	-4.83012e-17	5.26109e-17	0.000776767	0.000143131	0.000623829
31	2018	Xinjiang	Northwest	6.3312	7.2347	4.0696	17.89	101.609	5.58351	5.43226	1.09151	0.000223024	0.000263999	0.00315027	0.00277773	-0.00175416	0.00342445

## Sheet: Driving Forces
Province	Year	group	Oprice	Iprice	Insura	Subsid	Compet	Qualia	Demand		Variables	Definition
26	2012	3	78.8	3906.3	0.143034	0.67985	0.0576923	0.0288462	2.72713		Oprice	expenditure per outpatient visit
26	2013	3	112.1	5283.5	0.160236	0.644183	0.0754717	0.0188679	2.76631		Iprice	expenditure per inpatient visit
26	2014	3	108.8	5046.1	0.173201	0.673184	0.116071	0.0357143	2.81516		Insura	ratio of insured of basic medical insurance to population
24	2012	3	183.4	4639.4	0.180536	0.505216	0.629534	0.0556995	197.959		Subsid	ratio of government subsidy to the public hospital income
26	2015	3	135.7	5792.4	0.182116	0.702185	0.244604	0.057554	2.87207		Compet	ratio of the number of for-profit hospitals to total hospitals
24	2013	3	222.4	6154.3	0.185025	0.503131	0.694248	0.0454087	198.99		Qualia	ratio of third-class hospitals to total hospitals
25	2012	3	140.1	5007.8	0.185877	0.380416	0.555076	0.0442765	121.55		Demand	ratio of population aged 0-14 and above 65 years
26	2016	3	136.1	7503	0.187311	0.696326	0.262069	0.0482759	2.9344
25	2013	3	155.8	5964.4	0.188196	0.380034	0.582748	0.0511535	122.27
24	2014	3	216.6	5175.8	0.19156	0.491096	0.718838	0.0459231	199.32
26	2017	3	153.1	7612.5	0.192878	0.68443	0.256757	0.0743243	2.98759
24	2015	3	253.7	6437.5	0.194645	0.479062	0.755051	0.040404	200.54
26	2018	3	169.8	8971.6	0.203488	0.685526	0.259494	0.0759494	3.04965
20	2012	3	142.2	6013.6	0.209526	0.366391	0.285714	0.108742	198.39
3	2012	1	180.3	6121.9	0.214339	0.295105	0.373098	0.0464371	388.253
20	2013	3	156.6	6670	0.214452	0.380582	0.298319	0.113445	199.958
20	2014	3	165.3	6835	0.21687	0.388114	0.325103	0.115226	201.441
20	2015	3	175	7391.1	0.222477	0.395646	0.370019	0.11575	203.22
3	2016	1	221.6	8340.6	0.222758	0.296847	0.548826	0.0426452	397.975
20	2016	3	182.9	7750.3	0.222819	0.383541	0.390424	0.116022	205
3	2013	1	197.4	6922	0.224204	0.289202	0.395899	0.04653	390.656
20	2017	3	193.1	8277.1	0.22436	0.384523	0.439728	0.122241	206.992
16	2012	2	133.8	5676.8	0.225596	0.322516	0.286381	0.0677043	563.246
3	2014	1	200.8	7004.8	0.22685	0.283938	0.435496	0.0462342	393.38
3	2015	1	218	8014.1	0.228689	0.278673	0.499676	0.0466623	395.574
28	2012	3	128.8	4852.3	0.229288	0.379745	0.238213	0.08933	56.7243
16	2013	2	148.7	6423.3	0.236048	0.332835	0.350214	0.0613409	563.674
25	2014	3	165.1	5565.5	0.237383	0.38393	0.608491	0.0509434	122.982
28	2013	3	145	5257.6	0.238945	0.363115	0.26969	0.0883055	56.8261
25	2016	3	194.6	6720.7	0.239153	0.388754	0.647852	0.0564448	124.472
25	2015	3	182.1	6494.3	0.239571	0.387825	0.629428	0.0572207	123.71
28	2014	3	154.4	5205.7	0.240468	0.367885	0.283372	0.0866511	57.0154
25	2017	3	199.7	6911	0.242475	0.360269	0.660543	0.0551118	125.241
28	2015	3	169.7	5589	0.242734	0.372655	0.329571	0.0880361	57.2084
28	2016	3	178.2	5783.7	0.243295	0.396135	0.338565	0.0807175	57.4384
16	2014	2	155.8	6642.5	0.243429	0.329436	0.368272	0.0616147	565.03
28	2017	3	187.7	6007.3	0.244859	0.376562	0.439163	0.0684411	57.7905
16	2016	2	175.9	7641.8	0.246013	0.323091	0.510652	0.0538847	570.778
16	2015	2	167.6	7353.1	0.246835	0.326036	0.444444	0.0565417	567.665
16	2017	2	186.8	8394.7	0.246989	0.321285	0.566789	0.0533088	572.403
12	2017	2	233	7564.3	0.259313	0.335029	0.671233	0.0621005	447.745
29	2012	3	142.5	6657.4	0.265192	0.433153	0.169014	0.0774648	7.93535
24	2016	3	250.3	6704.9	0.268917	0.492853	0.755738	0.0401639	201.989
12	2012	2	168.5	5971.5	0.269372	0.328906	0.565591	0.044086	428.633
24	2017	3	250.6	6700.5	0.272067	0.458842	0.784252	0.0393701	203.409
12	2014	2	194.3	6610.8	0.273061	0.334539	0.581612	0.0630165	435.426
12	2013	2	186.5	6804.1	0.275299	0.340115	0.567164	0.0447761	431.625
24	2018	3	253.9	6787.7	0.278056	0.422213	0.784615	0.0446154	204.545
4	2012	2	190	6858.2	0.278329	0.310778	0.423045	0.0403292	231.019
23	2012	3	165.7	5981.1	0.278349	0.33707	0.532425	0.0538262	167.765
12	2016	2	221.7	7534.5	0.280504	0.340512	0.646776	0.0635226	443.522
12	2015	2	209.9	7311.9	0.285826	0.328963	0.615914	0.0638507	439.771
27	2012	3	171.3	5505.3	0.290434	0.299226	0.373874	0.0540541	182.539
4	2013	2	210.7	8027	0.290925	0.313346	0.439705	0.0401969	232.233
30	2012	3	143	5610.7	0.292032	0.383704	0.475524	0.027972	97.4684
18	2012	2	208.6	6009.9	0.292366	0.314979	0.313283	0.0639098	313.453
23	2013	3	185.1	7092.7	0.294067	0.325989	0.577506	0.0559441	168.405
14	2012	2	161.8	5560.1	0.295298	0.409349	0.319343	0.0930657	269.697
27	2013	3	186.9	6128.1	0.29729	0.289132	0.416222	0.0512273	183.074
29	2013	3	159.2	7884.6	0.297686	0.480497	0.193103	0.0965517	7.99931
4	2014	2	219.8	7841.9	0.297701	0.313337	0.447326	0.0405186	233.395
4	2015	2	235.1	8680.4	0.300481	0.313329	0.474882	0.0400314	234.429
4	2016	2	241.3	8785.7	0.302553	0.322982	0.519024	0.0416368	235.573
4	2017	2	244.4	9289.4	0.302809	0.317424	0.582853	0.0417867	236.852
15	2012	1	186.5	6698.2	0.304392	0.258378	0.477728	0.0522918	629.705
23	2014	3	201.4	6691.4	0.305398	0.320781	0.597574	0.0689085	169.094
29	2014	3	171.2	7254.8	0.31024	0.489093	0.367568	0.0756757	8.07725
23	2015	3	221.5	7938.6	0.314115	0.315572	0.621009	0.0669413	170.42
14	2013	2	183.9	6337.2	0.318211	0.441342	0.324818	0.0948905	270.787
15	2013	1	205.1	7595.7	0.318594	0.254433	0.514302	0.0616938	632.86
23	2016	3	230.8	8295.4	0.320867	0.321688	0.659245	0.0696999	171.624
29	2015	3	182.3	8809.9	0.322893	0.49769	0.392265	0.0883978	8.14661
27	2018	3	240.1	8015.7	0.323758	0.276142	0.597447	0.0544681	187.938
13	2012	1	154.3	6334.2	0.324707	0.328527	0.500963	0.109827	308.986
14	2014	2	196.7	6485.2	0.325176	0.431803	0.341593	0.0920354	271.986
27	2017	3	223.7	7539.9	0.325424	0.290546	0.566957	0.0495652	186.527
27	2016	3	219.3	7254	0.327039	0.301155	0.529032	0.0497696	185.457
14	2015	2	217.3	7393.3	0.327228	0.422265	0.387324	0.096831	273.391
27	2015	3	212.3	6940.5	0.3285	0.282842	0.482249	0.0532544	184.484
29	2016	3	192.2	8813.7	0.328836	0.496154	0.457286	0.080402	8.20989
29	2017	3	201.7	8958.2	0.329431	0.466444	0.490566	0.0849057	8.27911
27	2014	3	198.4	6246.3	0.329526	0.285987	0.445241	0.0511771	183.615
13	2017	1	227	9009.2	0.331884	0.310751	0.566007	0.115512	322.424
14	2016	2	232.8	7890.9	0.333188	0.430977	0.410473	0.0996622	274.97
12	2018	2	244.6	8078.1	0.333333	0.333648	0.690351	0.0596491	452.684
17	2012	2	178	6699	0.334314	0.279617	0.303077	0.107692	310.866
13	2013	1	170.8	7171.1	0.334658	0.320847	0.519409	0.110906	311.129
17	2016	2	221.2	8662.2	0.335089	0.321766	0.551241	0.130529	316.568
17	2017	2	226.6	9004.7	0.335818	0.317568	0.578141	0.125638	317.483
13	2016	1	217.1	8905.4	0.335829	0.31613	0.550256	0.109029	319.373
17	2015	2	212.7	8124	0.336324	0.298379	0.491369	0.139241	314.766
13	2015	1	207.5	8695.1	0.336806	0.305043	0.538596	0.114035	316.488
17	2014	2	204.9	7411.3	0.337173	0.298788	0.417639	0.130999	312.856
13	2014	1	188.2	7452.8	0.337362	0.312945	0.531418	0.105925	313.768
17	2013	2	189.8	7303.5	0.337989	0.299198	0.364276	0.115331	311.942
18	2015	2	254.2	7526.9	0.339229	0.297192	0.537084	0.0554135	320.256
18	2014	2	241.5	6658.8	0.343761	0.298937	0.459725	0.064833	318.094
18	2013	2	223.7	6642.5	0.350043	0.300682	0.400217	0.0607375	315.892
5	2012	3	191	7082.7	0.364279	0.330291	0.28131	0.0732177	21.0469
31	2012	3	161.6	5283.4	0.369495	0.335511	0.424641	0.0227273	13.4505
31	2016	3	215	7293.7	0.37156	0.301867	0.49728	0.0380849	14.4458
15	2014	1	216	7913.7	0.372647	0.251947	0.539374	0.0625674	636.504
31	2015	3	211.5	6852.8	0.375043	0.309661	0.471554	0.0306346	14.2152
31	2013	3	185.7	6056.4	0.376275	0.312835	0.445349	0.0232558	13.6404
31	2017	3	224.4	7539.6	0.377505	0.310759	0.494015	0.0413493	14.7289
31	2014	3	195.5	5919.9	0.381558	0.311248	0.455581	0.0261959	13.8462
18	2017	2	277	8502.9	0.385706	0.291124	0.658035	0.0555979	323.898
5	2013	3	197.4	7711.3	0.387571	0.319091	0.34629	0.0865724	21.1125
18	2016	2	268.3	7994.3	0.390208	0.311062	0.603968	0.0539683	322.096
14	2017	2	243.7	8066.4	0.390956	0.429302	0.475336	0.0986547	276.766
5	2014	3	210.9	7775.3	0.393643	0.328654	0.42097	0.086072	21.1734
21	2012	1	176.7	7924.1	0.397045	0.370543	0.162437	0.0558376	260.75
5	2015	3	220.3	8503.2	0.397445	0.338216	0.495726	0.0897436	21.226
5	2016	3	227.3	8885.5	0.4	0.327403	0.518056	0.0930556	21.3018
5	2017	3	234.5	8801.7	0.403321	0.335046	0.550968	0.0929032	21.3779
15	2015	1	235.6	9099.6	0.40499	0.249461	0.573949	0.0685003	640.257
11	2012	1	198.3	9422.7	0.409713	0.22198	0.468031	0.130435	536.961
8	2012	2	203.7	7170.9	0.411576	0.231875	0.290161	0.0803213	84.3017
8	2013	2	216.4	7921.8	0.411993	0.213239	0.303122	0.0805639	84.3232
8	2014	2	224.8	7831.9	0.41221	0.228879	0.312375	0.0858283	84.2788
8	2015	2	243.4	8691.2	0.416087	0.244519	0.333004	0.0899209	83.8105
21	2017	1	244.8	9968.7	0.417927	0.384265	0.322115	0.0817308	272.353
8	2016	2	245.9	9069.3	0.419847	0.27257	0.354995	0.0892338	83.5312
21	2013	1	195.3	8702.8	0.422214	0.418107	0.162304	0.0575916	263.318
8	2017	2	258.8	9301.9	0.422308	0.241463	0.453627	0.087236	83.3047
21	2015	1	216.6	9166	0.424892	0.402936	0.237624	0.0891089	267.888
21	2016	1	231.5	9715.4	0.4253	0.391074	0.270142	0.0900474	269.706
10	2014	1	222.3	9673.9	0.43065	0.234113	0.654199	0.0885827	775.834
31	2018	3	235.1	7802.4	0.438279	0.291919	0.478501	0.0529217	14.9819
10	2012	1	199.9	8810.2	0.442047	0.255679	0.631837	0.0799439	771.928
21	2018	1	258.4	10086.3	0.449679	0.350267	0.33945	0.100917	274.706
22	2012	3	207	6681.9	0.449915	0.314638	0.436285	0.0475162	357.837
21	2014	1	198.2	8704	0.45048	0.410522	0.172775	0.0575916	265.729
10	2013	1	220.8	10375.7	0.454563	0.248162	0.644966	0.0805369	773.829
10	2015	1	245.2	11289.5	0.476161	0.220063	0.668564	0.0885515	777.417
6	2012	1	216.7	7409.3	0.483026	0.230266	0.305814	0.119767	300.822
7	2012	2	184.7	7237.1	0.491201	0.268566	0.385417	0.0677083	146.766
10	2017	1	272.1	11936.5	0.496183	0.22421	0.725536	0.089172	782.583
7	2013	2	206.5	8044	0.49795	0.258476	0.411458	0.0746528	146.813
7	2014	2	221.5	8202.4	0.501021	0.266534	0.438144	0.0738832	146.872
7	2015	2	247.3	9083.4	0.501213	0.274591	0.48539	0.0746753	146.922
10	2016	1	259.5	11591.5	0.501813	0.226844	0.687723	0.0887962	779.63
7	2016	2	260.4	9534.3	0.505306	0.302635	0.542296	0.0694864	145.838
7	2017	2	269.6	10197.3	0.507913	0.292636	0.582569	0.0703364	144.984
11	2013	1	201.6	9874.6	0.510549	0.229605	0.493476	0.137604	539.02
7	2018	2	284.4	10735.8	0.510725	0.282433	0.651282	0.0653846	144.29
6	2013	1	230.9	8097.5	0.512984	0.223712	0.352486	0.122652	300.891
6	2018	1	308.7	10394.6	0.522597	0.214105	0.664719	0.0978817	298.766
6	2014	1	247.2	8019.3	0.531314	0.22065	0.406445	0.120582	300.96
6	2017	1	280.4	9779.2	0.543832	0.213269	0.605678	0.100946	299.452
6	2015	1	261.8	9144.6	0.544679	0.217587	0.452941	0.113725	300.37
6	2016	1	273.8	9508.5	0.547282	0.207302	0.54958	0.104202	300.069
23	2017	3	237	8523	0.60913	0.293157	0.684993	0.0684993	172.455
19	2012	1	174	8066.2	0.638758	0.268759	0.34317	0.0910624	588.556
1	2012	1	372.9	17401.6	0.651428	0.269241	0.570681	0.0890052	1231.73
2	2014	1	265.9	13825.6	0.660597	0.263093	0.565684	0.104558	1342.31
2	2015	1	291.2	16166.1	0.661948	0.262986	0.604478	0.10199	1368.98
2	2013	1	264.9	14240.8	0.666345	0.2632	0.528529	0.114114	1302.84
9	2012	1	271.4	13642.8	0.668787	0.212835	0.465625	0.115625	3778.46
2	2016	1	297.1	16611.8	0.674776	0.268654	0.64133	0.0997625	1382.3
1	2013	1	389.9	18486.7	0.677133	0.265939	0.590604	0.10906	1258.81
9	2013	1	276.9	14243.2	0.678633	0.200868	0.469512	0.134146	3833.57
9	2014	1	295.6	15048.7	0.680634	0.202734	0.463855	0.13253	3850.29
2	2017	1	315.5	16901.5	0.685292	0.256052	0.652582	0.0985915	1377.88
2	2012	1	243.3	12679.4	0.688533	0.252006	0.493421	0.115132	1250.58
9	2015	1	306.9	15935.7	0.69516	0.204601	0.476331	0.139053	3833.76
2	2018	1	340.1	17490	0.698077	0.232602	0.666667	0.102381	1380.53
1	2014	1	415.9	18786.6	0.704127	0.256628	0.611842	0.120066	1280.71
9	2016	1	330.2	16942.5	0.710331	0.208294	0.489971	0.13467	3841.27
1	2015	1	434.2	20524.5	0.739	0.247316	0.62916	0.137876	1291.96
9	2017	1	348.5	17797.2	0.747312	0.234347	0.506887	0.129477	3838.1
11	2014	1	217.2	10318.2	0.748184	0.227067	0.528342	0.131551	540
9	2018	1	365.1	17796.7	0.759076	0.215439	0.505587	0.131285	3847.62
1	2016	1	450.7	20996.9	0.76254	0.242981	0.641066	0.145768	1293.45
8	2018	2	265.5	9403.6	0.766764	0.226731	0.475113	0.0868778	82.9595
1	2017	1	505	21867.8	0.787304	0.2284	0.661585	0.150915	1292.08
19	2013	1	186.3	9034.6	0.791244	0.26508	0.36743	0.0981997	591.333
1	2018	1	530.9	22645.8	0.822191	0.231302	0.665123	0.157407	1282.14
5	2018	3	251.7	8984.3	0.853197	0.329678	0.569682	0.0977995	21.4201
30	2014	3	185.1	6976.8	0.855579	0.343195	0.559006	0.0496894	99.6295
19	2014	1	200.4	9312.8	0.856024	0.274434	0.388095	0.104762	595.778
30	2013	3	167.2	6829.2	0.859078	0.359633	0.538462	0.0320513	98.5226
4	2018	2	261.1	9995.7	0.864712	0.299925	0.652778	0.0416667	237.876
30	2016	3	224.7	8311.2	0.866667	0.338541	0.631579	0.0684211	101.657
30	2015	3	211.4	8038.1	0.866922	0.326756	0.577381	0.0416667	100.584
30	2017	3	233.1	8254.4	0.870968	0.339953	0.674641	0.062201	102.711
11	2015	1	219.3	10682.6	0.875248	0.224528	0.5796	0.124881	543.039
11	2017	1	241.8	11280.7	0.882623	0.216747	0.633721	0.110465	554.608
3	2017	1	230.6	9052	0.887291	0.280415	0.607801	0.0373781	400.614
11	2016	1	232	10995.8	0.888014	0.222237	0.612389	0.116814	548.039
30	2018	3	233.2	8086.4	0.895349	0.335207	0.709957	0.0562771	103.614
19	2015	1	212.3	10302.3	0.903678	0.283788	0.421013	0.112623	602.722
19	2017	1	245.7	11328.5	0.908765	0.27631	0.49112	0.11612	620.5
29	2018	3	214.7	9395.8	0.910448	0.471527	0.486364	0.0909091	8.34833
3	2018	1	248.4	9506	0.910932	0.280228	0.661765	0.0336812	402.557
19	2018	1	272.3	12014	0.913538	0.286061	0.526722	0.132646	630.333
11	2018	1	251.7	11385.7	0.915461	0.211798	0.667192	0.105678	562.451
15	2017	1	249.4	9628.1	0.918365	0.242403	0.645451	0.0677275	650.574
19	2016	1	227.6	10915	0.921538	0.28955	0.459088	0.117306	611.056
25	2018	3	210.3	7010.8	0.924224	0.366306	0.675	0.0539063	126.011
23	2018	3	248.1	8956.5	0.924949	0.275517	0.704778	0.0853242	173.265
15	2018	1	257.9	9845.7	0.925251	0.235937	0.686434	0.070155	653.251
15	2016	1	247.8	9518.5	0.928521	0.253949	0.603568	0.074331	646.749
10	2018	1	291.7	12497.1	0.946342	0.219053	0.747976	0.0868861	784.698
17	2018	2	238.7	9556.5	0.950144	0.269852	0.592965	0.130653	318.289
28	2018	3	186.8	6160.5	0.952598	0.359378	0.535144	0.0591054	58.0326
13	2018	1	254.3	9677.8	0.956356	0.302724	0.583463	0.120125	324.897
18	2018	2	287.3	8822	0.918365	0.27675	0.684278	0.0509021	325.732
14	2018	2	260.5	8767.8	0.921538	0.396316	0.52514	0.0963687	278.323
22	2018	3	370.8	9081.3	0.924224	0.310519	0.69375	0.06	376.914
20	2018	3	208	8973.2	0.924949	0.372697	0.467949	0.123397	208.729
22	2017	3	292	8927.3	0.925251	0.319143	0.674232	0.0547397	373.652
22	2016	3	279.5	8743.9	0.928521	0.323616	0.633763	0.0486409	370.352
22	2015	3	267.2	8458.6	0.946342	0.310506	0.591125	0.044374	366.531
22	2014	3	251.6	7376.5	0.950144	0.309042	0.511504	0.040708	363.475
22	2013	3	228.5	7865.4	0.952598	0.307579	0.467043	0.0414313	360.875
16	2018	2	197.5	8911.9	0.979656	0.306372	0.61863	0.0515068	575.15

## Sheet: TFP and its decomposition
1	2012	Beijing	TEC	SEC	TP	TFP
2	2012	Tianjin	0.000770836	0.00092323	0.000534454	0.00222852
3	2012	Hebei	3.05831e-05	0.000579804	9.07184e-05	0.000447051
4	2012	Shanxi	-2.77556e-17	0.00448211	0.00274631	0.00348006
5	2012	Inner Mongolia	0.00183019	0.00300836	0.00201203	0.00475176
6	2012	Liaoning	0.000807531	0.00264343	9.87247e-05	0.00184914
7	2012	Jilin	0.00154681	0.00110218	0.00273245	0.00480204
8	2012	Heilongjiang	0.00151672	0.00202217	0.00165055	0.00381211
9	2012	Shanghai	0.000581473	0.00151621	0.000945899	0.00191376
10	2012	Jiangsu	-6.46786e-19	-0.000182614	0.00111717	0.00147536
11	2012	Zhejiang	0.000489156	0.00144595	0.00325017	0.00450734
12	2012	Anhui	-1.78451e-17	0.0038446	0.00076944	0.00214276
13	2012	Fujian	0.00060836	0.000215868	0.00274278	0.00379298
14	2012	Jiangxi	-0.000645895	0.00223323	0.000805858	0.000968283
15	2012	Shandong	-4.36028e-17	0.000851629	0.000670305	0.000625559
16	2012	Henan	1.17356e-17	-0.0166999	0.00824933	0.00251953
17	2012	Hubei	-2.57477e-17	-0.00299409	0.00432481	0.00247204
18	2012	Hunan	0.00123039	0.000170591	0.00400626	0.00502938
19	2012	Guangdong	2.64897e-16	-0.00113849	0.00491713	0.00438707
20	2012	Guangxi	3.09241e-16	-0.00537143	0.00449438	0.00301662
21	2012	Hainan	0.000841976	0.000756822	0.00164098	0.00284464
22	2012	Chongqing	-0.000317121	0.000524445	0.000349734	0.000176756
23	2012	Sichuan	0.000289613	0.00140823	0.00091054	0.00167489
24	2012	Guizhou	-1.12481e-16	0.000993515	0.00659717	0.00461298
25	2012	Yunnan	-5.00968e-17	0.000651688	0.00270646	0.00233963
26	2012	Tibet	-9.48646e-18	0.00147668	0.00122011	0.00186877
27	2012	Shaanxi	2.37809e-16	-4.80211e-05	-0.000282655	-5.5349e-05
28	2012	Gansu	0.00137854	0.00157381	0.0019114	0.00392925
29	2012	Qinghai	0.000826124	0.000819573	0.000207188	0.00125188
30	2012	Ningxia	-0.000386119	0.000491967	0.00014704	6.24816e-05
31	2012	Xinjiang	-0.000375721	0.000437547	0.00052797	0.000293727
1	2013	Beijing	-0.000614073	0.00119029	0.00293828	0.00276511
2	2013	Tianjin	0.00264545	0.00145831	0.000291896	0.00439566
3	2013	Hebei	3.05831e-05	0.000829122	0.000337256	0.000942907
4	2013	Shanxi	-6.93889e-17	0.00779171	-0.00286082	0.00118254
5	2013	Inner Mongolia	0.00351455	0.0039768	0.00216554	0.00755805
6	2013	Liaoning	0.00104609	0.00349574	-0.00055542	0.00228586
7	2013	Jilin	0.00268555	0.0013039	0.00264305	0.0060531
8	2013	Heilongjiang	0.00180804	0.00241061	0.00169607	0.00453739
9	2013	Shanghai	0.00172987	0.00213908	0.000174756	0.00291389
10	2013	Jiangsu	4.85723e-17	0.000261533	0.00292444	0.00372678
11	2013	Zhejiang	0.00383235	0.0013607	0.00381287	0.00832799
12	2013	Anhui	-1.5998e-16	0.0050978	-0.000774341	0.00185218
13	2013	Fujian	0.00153319	0.000428844	0.00252875	0.00471675
14	2013	Jiangxi	-0.00324197	0.00301206	0.000736122	-0.000918692
15	2013	Shandong	2.84076e-17	0.00100701	0.00016831	0.000278944
16	2013	Henan	5.89806e-17	-0.0224678	0.00849083	-0.00300691
17	2013	Hubei	1.12259e-16	-0.00681188	0.00292054	-0.00275003
18	2013	Hunan	0.0036797	0.000149927	0.00376093	0.00721269
19	2013	Guangdong	1.15928e-16	-0.00111468	0.00596463	0.00545837
20	2013	Guangxi	1.26193e-18	-0.00691009	0.00576305	0.00274663
21	2013	Hainan	0.000841976	0.000889424	0.00358701	0.00492326
22	2013	Chongqing	-2.2049e-05	0.000625989	0.000171651	0.000395289
23	2013	Sichuan	0.00103997	0.00151693	0.000808193	0.0024316
24	2013	Guizhou	7.07221e-17	-0.000441085	0.00568069	0.00226191
25	2013	Yunnan	-9.52526e-17	0.0010019	0.0020747	0.00205809
26	2013	Tibet	-7.02859e-17	0.00271246	-0.000739333	0.00114512
27	2013	Shaanxi	-5.24895e-17	-7.26601e-05	-0.000318395	-0.000115728
28	2013	Gansu	0.000271287	0.00213476	0.00236078	0.00383233
29	2013	Qinghai	0.00106254	0.00104124	-0.000518945	0.000983841
30	2013	Ningxia	-0.000149515	0.000578757	-2.46847e-05	0.000214152
31	2013	Xinjiang	-5.94153e-05	0.000531246	0.000315091	0.000490852
1	2014	Beijing	-2.24557e-05	0.00167869	0.00216328	0.00307012
2	2014	Tianjin	0.00166161	0.00202754	0.00118585	0.004875
3	2014	Hebei	3.05831e-05	0.00106117	0.000184642	0.00102234
4	2014	Shanxi	-5.55112e-17	0.0110349	-0.00930593	-0.00201937
5	2014	Inner Mongolia	0.00378733	0.00443772	0.00301792	0.00914415
6	2014	Liaoning	0.00103377	0.00411913	-0.00117792	0.00227443
7	2014	Jilin	0.00259601	0.0015744	0.00437636	0.00796737
8	2014	Heilongjiang	0.00339807	0.00258915	0.00222486	0.00683475
9	2014	Shanghai	0.00142741	0.00263117	0.000605724	0.00353448
10	2014	Jiangsu	-5.89806e-17	0.000169074	0.00572716	0.00643704
11	2014	Zhejiang	0.00383235	0.00146895	0.0046404	0.00926377
12	2014	Anhui	-1.75507e-16	0.00632059	-0.00164226	0.00220706
13	2014	Fujian	0.000584883	0.000496629	0.00463436	0.00594185
14	2014	Jiangxi	-0.00298281	0.00339033	-0.000200764	-0.00121815
15	2014	Shandong	-6.71269e-17	0.00113389	-0.000725049	-0.000487532
16	2014	Henan	-4.5513e-17	-0.0233182	0.0101249	-0.0022232
17	2014	Hubei	-1.69967e-17	-0.00966866	0.00468686	-0.00384048
18	2014	Hunan	0.0036797	-0.000116807	0.00639936	0.00958439
19	2014	Guangdong	8.55974e-17	-0.00166842	0.00589719	0.00483721
20	2014	Guangxi	1.84429e-17	-0.00823027	0.00737863	0.00304203
21	2014	Hainan	0.000841976	0.00108219	0.00193564	0.00346466
22	2014	Chongqing	0.000142785	0.00070901	1.08337e-05	0.000482327
23	2014	Sichuan	0.00103997	0.00138506	0.000825926	0.00231746
24	2014	Guizhou	-6.80558e-17	-0.000233865	0.0050802	0.00186863
25	2014	Yunnan	-8.56951e-17	0.00173809	1.56819e-05	0.000735256
26	2014	Tibet	-4.34605e-17	0.00359686	-0.000614891	0.00215396
27	2014	Shaanxi	5.65721e-17	-7.18572e-05	-0.000295043	-9.15729e-05
28	2014	Gansu	0.0010051	0.00223335	0.00212988	0.00443383
29	2014	Qinghai	0.000387285	0.00130512	-0.00104348	4.79302e-05
30	2014	Ningxia	-2.17215e-05	0.00069501	-0.000299987	0.000182896
31	2014	Xinjiang	2.96312e-16	0.000570893	0.000356834	0.000631658
1	2015	Beijing	0.00187696	0.00203408	0.000551138	0.00371279
2	2015	Tianjin	0.00206475	0.00217649	0.000892377	0.00513362
3	2015	Hebei	3.05831e-05	0.0012709	-2.33854e-05	0.00102404
4	2015	Shanxi	-5.55112e-17	0.0134161	-0.0155003	-0.00583253
5	2015	Inner Mongolia	0.00407481	0.00498196	0.00217287	0.0091308
6	2015	Liaoning	0.000949079	0.00476616	-0.00245507	0.00155962
7	2015	Jilin	0.00248944	0.00186961	0.00460011	0.00837976
8	2015	Heilongjiang	0.00346748	0.00324311	0.000949528	0.0062828
9	2015	Shanghai	0.00242558	0.00327847	-0.00202906	0.00254517
10	2015	Jiangsu	-7.22264e-17	0.000150472	0.0058707	0.00656198
11	2015	Zhejiang	0.00383235	0.00127665	0.00546348	0.00989456
12	2015	Anhui	-7.63896e-19	0.007202	-0.00360413	0.00112659
13	2015	Fujian	0.000523462	0.000595175	0.00474598	0.00609059
14	2015	Jiangxi	-0.00324396	0.00370665	-0.00126279	-0.00222501
15	2015	Shandong	2.34631e-17	0.001225	-0.00158523	-0.0012566
16	2015	Henan	-2.25514e-17	-0.0246548	0.00803717	-0.00564759
17	2015	Hubei	-1.8019e-17	-0.011329	0.00378943	-0.00639823
18	2015	Hunan	0.0036797	-0.000416274	0.00731762	0.0102032
19	2015	Guangdong	1.71591e-16	-0.00223275	0.00674943	0.00512511
20	2015	Guangxi	-5.09461e-17	-0.0101937	0.00658044	0.000280393
21	2015	Hainan	0.000841976	0.00118575	-0.000299377	0.00133321
22	2015	Chongqing	4.15932e-05	0.000836935	-0.000208907	0.00028932
23	2015	Sichuan	0.00103997	0.0014189	0.000529941	0.00205531
24	2015	Guizhou	-1.42749e-16	-0.000354992	0.00401787	0.000685181
25	2015	Yunnan	-4.8927e-17	0.00230834	-0.00268881	-0.00139898
26	2015	Tibet	2.01557e-17	0.00372392	-0.00180761	0.00108831
27	2015	Shaanxi	9.4016e-17	-6.5327e-05	-0.000235435	-2.54349e-05
28	2015	Gansu	0.00216716	0.00281458	0.000666677	0.00471392
29	2015	Qinghai	0.00073159	0.00145784	-0.00183207	-0.00024364
30	2015	Ningxia	-0.000427665	0.000774013	-0.000219934	-6.3993e-05
31	2015	Xinjiang	3.13816e-18	0.000613767	0.000168625	0.000486324
1	2016	Beijing	0.00300225	0.002309	-0.000904262	0.0036576
2	2016	Tianjin	0.00341291	0.00271319	0.000120217	0.00624632
3	2016	Hebei	3.05831e-05	0.00130211	-0.000689338	0.000389296
4	2016	Shanxi	8.32667e-17	0.0163386	-0.018984	-0.00639379
5	2016	Inner Mongolia	0.00474376	0.00535023	0.00303875	0.0110339
6	2016	Liaoning	0.00167568	0.00525277	-0.0023112	0.0029167
7	2016	Jilin	0.00245214	0.00240498	0.00656231	0.01084
8	2016	Heilongjiang	0.00388275	0.00345495	0.00128544	0.00724583
9	2016	Shanghai	0.00321285	0.00381047	-0.00221123	0.00368228
10	2016	Jiangsu	-3.4429e-17	0.000303748	0.00718595	0.00803051
11	2016	Zhejiang	0.00383235	0.000751866	0.00806549	0.0119718
12	2016	Anhui	-1.84651e-16	0.00811605	-0.00440298	0.0012418
13	2016	Fujian	0.000179538	0.000916582	0.00555734	0.00687944
14	2016	Jiangxi	-0.00246712	0.00385855	-0.00140142	-0.0014349
15	2016	Shandong	-6.3401e-17	0.00113246	-0.00154861	-0.00131252
16	2016	Henan	-1.13347e-18	-0.0266994	0.0130043	-0.002725
17	2016	Hubei	-3.61561e-17	-0.0135863	0.0050941	-0.00735093
18	2016	Hunan	0.0036797	-0.000937087	0.0107582	0.013123
19	2016	Guangdong	1.06779e-16	-0.00243823	0.00867933	0.00684953
20	2016	Guangxi	-8.04258e-17	-0.0120049	0.00956412	0.00145289
21	2016	Hainan	0.000841976	0.00135834	-0.000768115	0.00103706
22	2016	Chongqing	-5.81479e-05	0.000893122	-4.9124e-05	0.000405548
23	2016	Sichuan	0.00103997	0.00160074	0.000343527	0.00205074
24	2016	Guizhou	5.5497e-14	-0.000961289	0.00585496	0.00191597
25	2016	Yunnan	-7.4113e-05	0.00269296	-0.00322753	-0.0016272
26	2016	Tibet	2.4318e-17	0.00374628	-0.00146013	0.00145814
27	2016	Shaanxi	-9.67904e-17	-0.000366257	-0.000235435	-0.000326365
28	2016	Gansu	0.00229226	0.0033727	0.00137218	0.00610265
29	2016	Qinghai	0.00133802	0.00166363	-0.00219475	0.000205908
30	2016	Ningxia	-0.000248823	0.000784045	-0.000184715	0.000160101
31	2016	Xinjiang	-0.000156114	0.0006686	0.000453045	0.000669462
1	2017	Beijing	0.00310143	0.00251383	-0.00112583	0.00374004
2	2017	Tianjin	0.00246436	0.00304614	-0.000198755	0.00531175
3	2017	Hebei	3.05831e-05	0.00128909	-0.00048288	0.000582741
4	2017	Shanxi	-1.11022e-16	0.019118	-0.0274036	-0.012034
5	2017	Inner Mongolia	0.00645952	0.00591502	0.00215701	0.0124327
6	2017	Liaoning	0.00223729	0.00579143	-0.00316477	0.00316341
7	2017	Jilin	0.00381424	0.00282095	0.00655154	0.0126073
8	2017	Heilongjiang	0.00660405	0.00371167	-0.00126924	0.00766916
9	2017	Shanghai	0.00308554	0.00429592	-0.00293931	0.00331232
10	2017	Jiangsu	8.28356e-18	0.000624312	0.00733118	0.0084963
11	2017	Zhejiang	0.00383235	0.00026138	0.0102546	0.0136704
12	2017	Anhui	-1.04847e-16	0.00931825	-0.00333644	0.00351053
13	2017	Fujian	0.00153319	0.0010996	0.00621971	0.00907847
14	2017	Jiangxi	-0.00252631	0.00414554	-0.00164852	-0.00145419
15	2017	Shandong	-8.35152e-18	0.000728951	-0.00106763	-0.00123505
16	2017	Henan	-1.9082e-17	-0.0306583	0.0142937	-0.0053946
17	2017	Hubei	-2.92172e-17	-0.0139429	0.00508658	-0.00771503
18	2017	Hunan	0.0036797	-0.00127594	0.0122058	0.0142317
19	2017	Guangdong	8.05891e-17	-0.00271574	0.0098408	0.00773348
20	2017	Guangxi	-7.27902e-17	-0.013795	0.0147441	0.00484283
21	2017	Hainan	0.000841976	0.00154977	-0.00138029	0.000616303
22	2017	Chongqing	0.00019197	0.000943658	-0.000239263	0.000516064
23	2017	Sichuan	0.00103997	0.00171064	0.000910777	0.00272789
24	2017	Guizhou	-5.69109e-17	-0.00217946	0.00866374	0.00350657
25	2017	Yunnan	-0.000562121	0.00307276	-0.00248847	-0.000996344
26	2017	Tibet	-1.21324e-16	0.00352995	-0.00177998	0.000921967
27	2017	Shaanxi	7.48746e-18	-5.19049e-05	-0.000235435	-1.20128e-05
28	2017	Gansu	0.003111	0.00391044	0.00157828	0.00766522
29	2017	Qinghai	0.00133802	0.00176048	-0.00245714	4.03623e-05
30	2017	Ningxia	-0.000258517	0.000923253	-0.000202609	0.00027172
31	2017	Xinjiang	-2.98779e-05	0.000744161	0.000259728	0.000677942
1	2018	Beijing	0.0029106	0.00270292	-0.00120556	0.00365856
2	2018	Tianjin	0.0033328	0.00330467	-0.000350701	0.00628678
3	2018	Hebei	3.05831e-05	0.00113037	-0.00101449	-0.000107594
4	2018	Shanxi	-2.52049e-17	0.0208741	-0.0346791	-0.0175533
5	2018	Inner Mongolia	0.00727306	0.00647355	0.00125551	0.0129033
6	2018	Liaoning	0.00285066	0.00618238	-0.00380829	0.0035242
7	2018	Jilin	0.00595309	0.00317187	0.00624105	0.0147866
8	2018	Heilongjiang	0.00567146	0.00423383	-0.00339935	0.00512861
9	2018	Shanghai	0.00418588	0.0046336	-0.0033381	0.00435156
10	2018	Jiangsu	-6.90857e-17	0.000775633	0.00839305	0.00970949
11	2018	Zhejiang	0.00383235	0.000239324	0.00964503	0.0130388
12	2018	Anhui	-8.22959e-17	0.00969782	-0.00221184	0.0050147
13	2018	Fujian	0.00140504	0.00144701	0.00556132	0.00863935
14	2018	Jiangxi	-0.00220767	0.00434026	-0.00210776	-0.00140007
15	2018	Shandong	3.41573e-17	0.000763289	-0.00162132	-0.00175441
16	2018	Henan	1.28951e-17	-0.0338164	0.0137068	-0.00913952
17	2018	Hubei	-2.14282e-18	-0.0151049	0.00460079	-0.00936279
18	2018	Hunan	0.0036797	-0.00186794	0.0142328	0.0156667
19	2018	Guangdong	4.48269e-17	-0.00352066	0.00894147	0.00602924
20	2018	Guangxi	4.56509e-18	-0.0151156	0.0207797	0.00955784
21	2018	Hainan	0.000841976	0.00170544	-0.00204374	0.000108529
22	2018	Chongqing	0.000104364	0.00101302	-0.000386011	0.000351068
23	2018	Sichuan	0.00103997	0.00169997	0.000714829	0.00252127
24	2018	Guizhou	-4.34915e-17	-0.00190902	0.00971248	0.00482576
25	2018	Yunnan	-1.90928e-16	0.00337437	-0.00230281	5.30353e-05
26	2018	Tibet	-3.42225e-17	0.00349522	-0.00152598	0.00114123
27	2018	Shaanxi	-9.63504e-17	-0.000264083	0.000437529	0.000448773
28	2018	Gansu	0.00325484	0.00433117	0.00185741	0.00850891
29	2018	Qinghai	0.00133802	0.00180433	-0.00302902	-0.000487667
30	2018	Ningxia	-0.000517977	0.000921447	-0.000218264	-5.19916e-06
31	2018	Xinjiang	5.26109e-17	0.000776767	0.000143131	0.000623829
	0.00315027	0.00277773	0.00342445

## Sheet: Cumulative TFP
No	1	2	3	4	5	6	7	8	9	10	11	12	13	14	15	16	17	18	19	20	21	22	23	24	25	26	27	28	29	30	31
Province	Beijing	Tianjin	Hebei	Shanxi	Inner Mongolia	Liaoning	Jilin	Heilongjiang	Shanghai	Jiangsu	Zhejiang	Anhui	Fujian	Jiangxi	Shandong	Henan	Hubei	Hunan	Guangdong	Guangxi	Hainan	Chongqing	Sichuan	Guizhou	Yunnan	Tibet	Shaanxi	Gansu	Qinghai	Ningxia	Xinjiang
Group	North China	North China	North China	North China	North China	Northeastern	Northeastern	Northeastern	East China	East China	East China	East China	East China	East China	East China	Central China	Central China	Central China	Central China	Central China	Central China	Southwest	Southwest	Southwest	Southwest	Southwest	Northwest	Northwest	Northwest	Northwest	Northwest
Cumulative TFP
2011	0	0	0	0	0	0	0	0	0	0	0	0	0	0	0	0	0	0	0	0	0	0	0	0	0	0	0	0	0	0	0
2012	0.00222852	0.000447051	0.00348006	0.00475176	0.00184914	0.00480204	0.00381211	0.00191376	0.00147536	0.00450734	0.00214276	0.00379298	0.000968283	0.000625559	0.00251953	0.00247204	0.00502938	0.00438707	0.00301662	0.00284464	0.000176756	0.00167489	0.00461298	0.00233963	0.00186877	-5.5349e-05	0.00392925	0.00125188	6.24816e-05	0.000293727	0.00276511
2013	0.00439566	0.000942907	0.00118254	0.00755805	0.00228586	0.0060531	0.00453739	0.00291389	0.00372678	0.00832799	0.00185218	0.00471675	-0.000918692	0.000278944	-0.00300691	-0.00275003	0.00721269	0.00545837	0.00274663	0.00492326	0.000395289	0.0024316	0.00226191	0.00205809	0.00114512	-0.000115728	0.00383233	0.000983841	0.000214152	0.000490852	0.00307012
2014	0.004875	0.00102234	-0.00201937	0.00914415	0.00227443	0.00796737	0.00683475	0.00353448	0.00643704	0.00926377	0.00220706	0.00594185	-0.00121815	-0.000487532	-0.0022232	-0.00384048	0.00958439	0.00483721	0.00304203	0.00346466	0.000482327	0.00231746	0.00186863	0.000735256	0.00215396	-9.15729e-05	0.00443383	4.79302e-05	0.000182896	0.000631658	0.00371279
2015	0.00513362	0.00102404	-0.00583253	0.0091308	0.00155962	0.00837976	0.0062828	0.00254517	0.00656198	0.00989456	0.00112659	0.00609059	-0.00222501	-0.0012566	-0.00564759	-0.00639823	0.0102032	0.00512511	0.000280393	0.00133321	0.00028932	0.00205531	0.000685181	-0.00139898	0.00108831	-2.54349e-05	0.00471392	-0.00024364	-6.3993e-05	0.000486324	0.0036576
2016	0.00624632	0.000389296	-0.00639379	0.0110339	0.0029167	0.01084	0.00724583	0.00368228	0.00803051	0.0119718	0.0012418	0.00687944	-0.0014349	-0.00131252	-0.002725	-0.00735093	0.013123	0.00684953	0.00145289	0.00103706	0.000405548	0.00205074	0.00191597	-0.0016272	0.00145814	-0.000326365	0.00610265	0.000205908	0.000160101	0.000669462	0.00374004
2017	0.00531175	0.000582741	-0.012034	0.0124327	0.00316341	0.0126073	0.00766916	0.00331232	0.0084963	0.0136704	0.00351053	0.00907847	-0.00145419	-0.00123505	-0.0053946	-0.00771503	0.0142317	0.00773348	0.00484283	0.000616303	0.000516064	0.00272789	0.00350657	-0.000996344	0.000921967	-1.20128e-05	0.00766522	4.03623e-05	0.00027172	0.000677942	0.00365856
2018	0.00628678	-0.000107594	-0.0175533	0.0129033	0.0035242	0.0147866	0.00512861	0.00435156	0.00970949	0.0130388	0.0050147	0.00863935	-0.00140007	-0.00175441	-0.00913952	-0.00936279	0.0156667	0.00602924	0.00955784	0.000108529	0.000351068	0.00252127	0.00482576	5.30353e-05	0.00114123	0.000448773	0.00850891	-0.000487667	-5.19916e-06	0.000623829	0.00342445
Trend	0.000776598	-2.0641e-05	-0.00270221	0.00165645	0.000385934	0.00187269	0.00074713	0.000461543	0.00138223	0.00176963	0.000464644	0.00111357	-0.00029129	-0.000322945	-0.0012634	-0.00158137	0.00207176	0.000754739	0.000826108	-0.000287762	4.75213e-05	0.000256062	0.000309845	-0.000351175	3.72381e-05	3.32419e-05	0.00101587	-0.000144008	7.15186e-06	7.95045e-05	0.000361821	0.00946647
Cumulative TEC
2011	0	0	0	0	0	0	0	0	0	0	0	0	0	0	0	0	0	0	0	0	0	0	0	0	0	0	0	0	0	0	0
2012	0.000770836	3.05831e-05	-2.77556e-17	0.00183019	0.000807531	0.00154681	0.00151672	0.000581473	-6.46786e-19	0.000489156	-1.78451e-17	0.00060836	-0.000645895	-4.36028e-17	1.17356e-17	-2.57477e-17	0.00123039	2.64897e-16	3.09241e-16	0.000841976	-0.000317121	0.000289613	-1.12481e-16	-5.00968e-17	-9.48646e-18	2.37809e-16	0.00137854	0.000826124	-0.000386119	-0.000375721	-0.000614073
2013	0.00264545	3.05831e-05	-6.93889e-17	0.00351455	0.00104609	0.00268555	0.00180804	0.00172987	4.85723e-17	0.00383235	-1.5998e-16	0.00153319	-0.00324197	2.84076e-17	5.89806e-17	1.12259e-16	0.0036797	1.15928e-16	1.26193e-18	0.000841976	-2.2049e-05	0.00103997	7.07221e-17	-9.52526e-17	-7.02859e-17	-5.24895e-17	0.000271287	0.00106254	-0.000149515	-5.94153e-05	-2.24557e-05
2014	0.00166161	3.05831e-05	-5.55112e-17	0.00378733	0.00103377	0.00259601	0.00339807	0.00142741	-5.89806e-17	0.00383235	-1.75507e-16	0.000584883	-0.00298281	-6.71269e-17	-4.5513e-17	-1.69967e-17	0.0036797	8.55974e-17	1.84429e-17	0.000841976	0.000142785	0.00103997	-6.80558e-17	-8.56951e-17	-4.34605e-17	5.65721e-17	0.0010051	0.000387285	-2.17215e-05	2.96312e-16	0.00187696
2015	0.00206475	3.05831e-05	-5.55112e-17	0.00407481	0.000949079	0.00248944	0.00346748	0.00242558	-7.22264e-17	0.00383235	-7.63896e-19	0.000523462	-0.00324396	2.34631e-17	-2.25514e-17	-1.8019e-17	0.0036797	1.71591e-16	-5.09461e-17	0.000841976	4.15932e-05	0.00103997	-1.42749e-16	-4.8927e-17	2.01557e-17	9.4016e-17	0.00216716	0.00073159	-0.000427665	3.13816e-18	0.00300225
2016	0.00341291	3.05831e-05	8.32667e-17	0.00474376	0.00167568	0.00245214	0.00388275	0.00321285	-3.4429e-17	0.00383235	-1.84651e-16	0.000179538	-0.00246712	-6.3401e-17	-1.13347e-18	-3.61561e-17	0.0036797	1.06779e-16	-8.04258e-17	0.000841976	-5.81479e-05	0.00103997	5.5497e-14	-7.4113e-05	2.4318e-17	-9.67904e-17	0.00229226	0.00133802	-0.000248823	-0.000156114	0.00310143
2017	0.00246436	3.05831e-05	-1.11022e-16	0.00645952	0.00223729	0.00381424	0.00660405	0.00308554	8.28356e-18	0.00383235	-1.04847e-16	0.00153319	-0.00252631	-8.35152e-18	-1.9082e-17	-2.92172e-17	0.0036797	8.05891e-17	-7.27902e-17	0.000841976	0.00019197	0.00103997	-5.69109e-17	-0.000562121	-1.21324e-16	7.48746e-18	0.003111	0.00133802	-0.000258517	-2.98779e-05	0.0029106
2018	0.0033328	3.05831e-05	-2.52049e-17	0.00727306	0.00285066	0.00595309	0.00567146	0.00418588	-6.90857e-17	0.00383235	-8.22959e-17	0.00140504	-0.00220767	3.41573e-17	1.28951e-17	-2.14282e-18	0.0036797	4.48269e-17	4.56509e-18	0.000841976	0.000104364	0.00103997	-4.34915e-17	-1.90928e-16	-3.42225e-17	-9.63504e-17	0.00325484	0.00133802	-0.000517977	5.26109e-17	0.00315027
Trend	0.000410748	2.54859e-06	-1.60478e-18	0.000928966	0.000344137	0.000621452	0.000850362	0.000562722	-8.34759e-18	0.000518363	-1.08375e-17	0.00012306	-0.000271338	2.74431e-18	-2.63337e-18	-5.69781e-18	0.000452434	-6.53814e-18	-2.6103e-17	7.01646e-05	3.65061e-05	0.000131329	1.97831e-15	-3.61065e-05	-5.37281e-18	-2.28752e-17	0.000460371	0.000155909	-4.39488e-05	1.71324e-05	0.000597288	0.0059321
Cumulative TP
2011	0	0	0	0	0	0	0	0	0	0	0	0	0	0	0	0	0	0	0	0	0	0	0	0	0	0	0	0	0	0	0
2012	0.000534454	9.07184e-05	0.00274631	0.00201203	9.87247e-05	0.00273245	0.00165055	0.000945899	0.00111717	0.00325017	0.00076944	0.00274278	0.000805858	0.000670305	0.00824933	0.00432481	0.00400626	0.00491713	0.00449438	0.00164098	0.000349734	0.00091054	0.00659717	0.00270646	0.00122011	-0.000282655	0.0019114	0.000207188	0.00014704	0.00052797	0.00293828
2013	0.000291896	0.000337256	-0.00286082	0.00216554	-0.00055542	0.00264305	0.00169607	0.000174756	0.00292444	0.00381287	-0.000774341	0.00252875	0.000736122	0.00016831	0.00849083	0.00292054	0.00376093	0.00596463	0.00576305	0.00358701	0.000171651	0.000808193	0.00568069	0.0020747	-0.000739333	-0.000318395	0.00236078	-0.000518945	-2.46847e-05	0.000315091	0.00216328
2014	0.00118585	0.000184642	-0.00930593	0.00301792	-0.00117792	0.00437636	0.00222486	0.000605724	0.00572716	0.0046404	-0.00164226	0.00463436	-0.000200764	-0.000725049	0.0101249	0.00468686	0.00639936	0.00589719	0.00737863	0.00193564	1.08337e-05	0.000825926	0.0050802	1.56819e-05	-0.000614891	-0.000295043	0.00212988	-0.00104348	-0.000299987	0.000356834	0.000551138
2015	0.000892377	-2.33854e-05	-0.0155003	0.00217287	-0.00245507	0.00460011	0.000949528	-0.00202906	0.0058707	0.00546348	-0.00360413	0.00474598	-0.00126279	-0.00158523	0.00803717	0.00378943	0.00731762	0.00674943	0.00658044	-0.000299377	-0.000208907	0.000529941	0.00401787	-0.00268881	-0.00180761	-0.000235435	0.000666677	-0.00183207	-0.000219934	0.000168625	-0.000904262
2016	0.000120217	-0.000689338	-0.018984	0.00303875	-0.0023112	0.00656231	0.00128544	-0.00221123	0.00718595	0.00806549	-0.00440298	0.00555734	-0.00140142	-0.00154861	0.0130043	0.0050941	0.0107582	0.00867933	0.00956412	-0.000768115	-4.9124e-05	0.000343527	0.00585496	-0.00322753	-0.00146013	-0.000235435	0.00137218	-0.00219475	-0.000184715	0.000453045	-0.00112583
2017	-0.000198755	-0.00048288	-0.0274036	0.00215701	-0.00316477	0.00655154	-0.00126924	-0.00293931	0.00733118	0.0102546	-0.00333644	0.00621971	-0.00164852	-0.00106763	0.0142937	0.00508658	0.0122058	0.0098408	0.0147441	-0.00138029	-0.000239263	0.000910777	0.00866374	-0.00248847	-0.00177998	-0.000235435	0.00157828	-0.00245714	-0.000202609	0.000259728	-0.00120556
2018	-0.000350701	-0.00101449	-0.0346791	0.00125551	-0.00380829	0.00624105	-0.00339935	-0.0033381	0.00839305	0.00964503	-0.00221184	0.00556132	-0.00210776	-0.00162132	0.0137068	0.00460079	0.0142328	0.00894147	0.0207797	-0.00204374	-0.000386011	0.000714829	0.00971248	-0.00230281	-0.00152598	0.000437529	0.00185741	-0.00302902	-0.000218264	0.000143131	-0.00175416
Trend	-8.24937e-05	-0.000157824	-0.00533414	0.000134382	-0.000589524	0.000890051	-0.000486923	-0.000626018	0.00122321	0.00138236	-0.000581668	0.000779896	-0.000410724	-0.000310117	0.00163836	0.000495686	0.00193496	0.0011453	0.002468	-0.000532297	-7.77277e-05	3.94644e-05	0.00092596	-0.000722685	-0.000345683	4.29439e-05	8.22294e-05	-0.000480247	-4.37634e-05	-1.35285e-06	-0.000527632	0.00187199
Cumulative SEC
2011	0	0	0	0	0	0	0	0	0	0	0	0	0	0	0	0	0	0	0	0	0	0	0	0	0	0	0	0	0	0	0
2012	0.00092323	0.00032575	0.000733751	0.000909538	0.000942889	0.000522782	0.000644847	0.000386392	0.000358193	0.000768015	0.00137332	0.000441844	0.00080832	-4.47457e-05	-0.00572981	-0.00185277	-0.000207274	-0.000530061	-0.00147776	0.000361678	0.000144143	0.000474735	-0.00198419	-0.000366829	0.000648666	0.000227306	0.00063931	0.000218573	0.000301561	0.000141478	0.0004409
2013	0.00145831	0.000575068	0.00404335	0.00187797	0.00179519	0.0007245	0.00103328	0.00100926	0.00080234	0.000682765	0.00262652	0.00065482	0.00158716	0.000110634	-0.0114977	-0.00567057	-0.000227937	-0.000506254	-0.00301642	0.00049428	0.000245688	0.000583434	-0.00341879	-1.66186e-05	0.00188445	0.000202667	0.00120026	0.000440243	0.000388351	0.000235177	0.000929296
2014	0.00202754	0.000807117	0.00728656	0.0023389	0.00241858	0.000995002	0.00121183	0.00150135	0.000709881	0.000791021	0.00384932	0.000722605	0.00196543	0.000237517	-0.0123481	-0.00852735	-0.000494671	-0.00105999	-0.0043366	0.000687049	0.000328709	0.000451566	-0.00321157	0.000719574	0.00276885	0.00020347	0.00129886	0.000704123	0.000504604	0.000274824	0.00128469
2015	0.00217649	0.00101685	0.00966775	0.00288313	0.00306561	0.00129021	0.00186578	0.00214865	0.000691279	0.000598722	0.00473072	0.000821151	0.00228174	0.000328625	-0.0136848	-0.0101877	-0.000794138	-0.00162432	-0.00630005	0.000790611	0.000456634	0.0004854	-0.00333269	0.00128982	0.00289591	0.00021	0.00188008	0.000856843	0.000583606	0.000317698	0.00155961
2016	0.00271319	0.00104805	0.0125902	0.0032514	0.00355222	0.00182558	0.00207763	0.00268066	0.000844555	7.39349e-05	0.00564477	0.00114256	0.00243364	0.000236089	-0.0157293	-0.012445	-0.00131495	-0.0018298	-0.00811124	0.000963198	0.00051282	0.000667236	-0.00393899	0.00167444	0.00291827	-9.09301e-05	0.00243821	0.00106264	0.000593639	0.000372531	0.00176444
2017	0.00304614	0.00103504	0.0153696	0.00381619	0.00409089	0.00224155	0.00233434	0.0031661	0.00116512	-0.000416551	0.00684697	0.00132558	0.00272064	-0.000167423	-0.0196883	-0.0128016	-0.0016538	-0.00210732	-0.00990128	0.00115462	0.000563357	0.000777144	-0.00515717	0.00205425	0.00270194	0.000223422	0.00297594	0.00115948	0.000732846	0.000448092	0.00195352
2018	0.00330467	0.000876314	0.0171258	0.00437473	0.00448183	0.00259248	0.0028565	0.00350378	0.00131644	-0.000438607	0.00722654	0.00167298	0.00291536	-0.000133086	-0.0228464	-0.0139636	-0.00224581	-0.00291223	-0.0112219	0.00131029	0.000632716	0.000766468	-0.00488672	0.00235585	0.00266721	1.12437e-05	0.00339667	0.00120333	0.000731041	0.000480698	0.00202834
Trend	0.000448344	0.000134635	0.00263192	0.000593106	0.000631321	0.000361186	0.000383691	0.000524839	0.000159021	-0.000131094	0.00104631	0.000210611	0.000390772	-1.28276e-05	-0.00290177	-0.00207706	-0.00031564	-0.000390558	-0.00164189	0.00017437	8.87429e-05	8.52686e-05	-0.000616115	0.000407616	0.000382921	-9.70207e-06	0.000473272	0.00018033	9.48641e-05	6.3725e-05	0.000292165	0.00166238

## Sheet: Regression Results
1. TFP Regression
	Coefficients	S.D.	t Stat	P-value	Lower 95%	Upper 95%
Intercept	0.00593348	0.00133899	4.43131	1.51109e-05	0.00329382	0.00857315
Oprice	5.52012e-06	4.36726e-06	1.26398	0.207646	-3.08941e-06	1.41297e-05
Iprice	-2.29513e-07	8.81908e-08	-2.60245	0.0099186	-4.0337e-07	-5.5655e-08
Insura	-0.000519981	0.000532762	-0.976011	0.330187	-0.00157026	0.000530294
Subsid	1.4633e-05	0.00167851	0.00871785	0.993053	-0.00329434	0.00332361
Compet	0.00049596	0.0011055	0.44863	0.654164	-0.0016834	0.00267532
Qualia	0.00986872	0.00485955	2.03079	0.0435428	0.000288708	0.0194487
Demand	-0.0205916	0.00472625	-4.35685	2.0677e-05	-0.0299088	-0.0112743
2. SEC Regression
	Coefficients	S.D.	t Stat	P-value	Lower 95%	Upper 95%
Intercept	0.00215325	0.0004914	4.38187	1.8617e-05	0.00118452	0.00312199
Oprice	3.47343e-06	1.60275e-06	2.16717	0.0313528	3.13799e-07	6.63306e-06
Iprice	-5.82672e-08	3.23654e-08	-1.80029	0.0732563	-1.22072e-07	5.53727e-09
Insura	-0.000190034	0.00019552	-0.971944	0.332202	-0.000575478	0.000195409
Subsid	-0.000820093	0.000616	-1.33132	0.184534	-0.00203446	0.000394275
Compet	-0.000456588	0.00040571	-1.1254	0.261709	-0.0012564	0.000343221
Qualia	-0.00325182	0.00178342	-1.82336	0.069677	-0.00676761	0.000263976
Demand	-0.00514686	0.0017345	-2.96734	0.00335394	-0.00856621	-0.0017275
3. TP Regression
	Coefficients	S.D.	t Stat	P-value	Lower 95%	Upper 95%
Intercept	0.0017248	0.00153479	1.1238	0.262386	-0.00130085	0.00475046
Oprice	-4.53465e-06	5.00588e-06	-0.905864	0.366051	-1.44031e-05	5.33384e-06
Iprice	-5.62264e-08	1.01087e-07	-0.556219	0.578656	-2.55507e-07	1.43054e-07
Insura	0.000161592	0.000610667	0.264616	0.791566	-0.00104226	0.00136545
Subsid	-0.00169765	0.00192395	-0.882377	0.378587	-0.00549049	0.00209519
Compet	0.000226819	0.00126716	0.178998	0.858112	-0.00227122	0.00272486
Qualia	0.0141122	0.00557015	2.53355	0.0120249	0.00313136	0.0250931
Demand	-0.00287724	0.00541737	-0.531114	0.595904	-0.0135569	0.00780244
4. SEC Regression on
	Coefficients	S.D.	t Stat	P-value	Lower 95%	Upper 95%
Intercept	0.00205543	0.000821355	2.50249	0.0130986	0.000436229	0.00367463
Oprice	6.58134e-06	2.67893e-06	2.4567	0.0148372	1.30014e-06	1.18625e-05
Iprice	-1.15019e-07	5.40974e-08	-2.12615	0.0346643	-2.21666e-07	-8.37245e-09
Insura	-0.000491539	0.000326803	-1.50408	0.134069	-0.00113579	0.000152714
Subsid	0.00253238	0.00102962	2.45953	0.0147241	0.00050261	0.00456215
Compet	0.000725729	0.000678128	1.07019	0.285766	-0.000611118	0.00206258
Qualia	-0.000991705	0.00298091	-0.332685	0.739705	-0.00686821	0.0048848
Demand	-0.0125675	0.00289914	-4.33489	2.26635e-05	-0.0182828	-0.00685215
